# Supplementary material for: From traditional metabolic markers to ensemble learning: comparative application of machine learning models for predicting NAFLD risk in adolescents
Source: Front Endocrinol (Lausanne). 2025 Oct 29;16:1681686. doi: 10.3389/fendo.2025.1681686 (PMC12605207; doi:10.3389/fendo.2025.1681686)
Supplement: Supplementary file 1 [file DataSheet1.csv]

Age	Gender	Weight.kg.	Height.cm.	BMI	Race_4	WC	WBC	RBC	HGB	PLT	HDL	TG	LDL	TC	GLU	HbA1c...	Insulin	NAFLD
14	2	69.1	159.4	27.2	2	86.7	7.5	4.8	12.9	257	63	71	84	161	88	5.9	15.35	0
15	1	63.5	187	18.2	4	69.4	5.7	4.98	14.9	205	61	44	77	147	99	5.2	9.12	0
15	2	38.5	150.5	17	3	64	4	3.99	12.4	219	63	61	84	159	93	5.2	6.07	0
17	1	98.4	185.7	28.5	2	97.2	4.6	4.73	14.3	234	42	41	85	135	104	5.6	15.62	1
13	2	54.7	165	20.1	3	74	4.4	4.36	13.5	241	64	74	145	224	97	5.3	12.84	0
19	1	72.2	178.3	22.7	1	80.1	4.1	5.26	16.6	194	53	127	116	194	95	5.2	7.07	1
15	2	46.3	155.6	19.1	3	71.9	3.5	4.09	12.2	166	62	69	70	146	92	5.1	8.43	0
19	1	120.7	173.1	40.3	2	115.2	5.1	5.22	14.2	188	49	68	78	141	94	6	61.25	0
19	1	80.3	171.3	27.4	4	87	6.1	4.4	14	270	39	39	53	100	79	5.1	7.47	0
16	2	55.6	164	20.7	4	73.2	7.3	4.4	10.7	312	53	33	71	131	90	5.5	9.49	0
15	2	66.7	167.6	23.7	1	75.5	8.2	4.18	12.8	214	44	98	79	143	95	5.3	11.29	0
19	2	76	147.1	35.1	4	95.6	6.9	4.1	11.3	245	39	78	82	137	89	5.5	11.15	0
15	1	56.7	181	17.3	2	65.2	8.6	4.47	14.2	264	38	118	49	111	99	5.4	6.61	0
19	2	50.4	159.3	19.9	3	76	15.5	4.18	12.5	332	70	78	56	142	94	5.6	9.93	0
13	1	83.5	171.8	28.3	3	92.2	4.6	4.34	13.3	218	24	175	104	163	115	5.5	37.13	0
17	1	93.9	179.8	29	2	88.2	9.3	5.18	14.9	241	50	154	116	197	97	5.6	10.63	0
13	2	59.4	156.2	24.3	3	82	6.5	4.41	13.4	269	62	45	107	178	98	5	23.45	0
17	2	71.5	158	28.6	3	90.9	5.5	3.8	12	339	34	98	83	137	94	5.1	36.35	0
15	1	92.3	176.8	29.5	4	95.8	6.7	4.85	15.4	254	34	109	79	135	105	5.3	26.25	0
13	2	54.9	155.8	22.6	1	76.5	7.8	4.9	14	250	60	81	108	184	93	5.3	19.33	0
14	2	49.2	166.2	17.8	1	68.7	5.1	4.53	14.1	231	64	61	110	186	95	5.2	17.45	0
18	1	122.7	181.1	37.4	2	118.8	5.1	5.07	15.2	162	45	50	79	134	91	5.6	18.28	0
12	2	70.3	152.2	30.3	4	88.7	7.5	5.26	13.5	366	59	66	107	179	116	5.9	32.65	0
13	1	54	166.2	19.5	1	69.5	5.1	5.12	15.7	368	49	42	79	136	97	5	6.04	0
13	2	59.2	169.4	20.6	2	70	4.1	4.65	12.7	210	77	63	83	173	95	4.9	11.86	0
13	1	50	170.6	17.2	2	67	4.4	6.1	13.5	367	57	93	52	128	113	5.7	74.5	0
15	1	90.1	174.4	29.6	1	107.1	5.7	4.89	14.4	277	45	127	61	131	98	5	16.36	1
13	1	42.8	156.1	17.6	4	65.2	5.7	4.4	13.2	303	66	65	66	145	71	5.2	12.52	0
16	2	51.1	157.5	20.6	2	70.2	5.6	3.99	12.6	279	58	80	81	155	99	5.4	8.14	0
14	1	92.6	176.9	29.6	1	96.6	9.6	5.5	15	263	42	87	80	139	85	4.9	26.9	1
15	2	92.5	168.5	32.6	1	104.8	14.3	5.05	13.8	380	37	64	77	127	96	5.3	34.85	0
18	2	52.5	152.7	22.5	1	74.8	5.8	4.44	13.4	185	41	63	86	140	86	4.9	10.89	0
17	1	91.5	193.7	24.4	2	81.1	4.8	5.32	14.1	251	58	29	62	126	89	5.7	7.47	0
12	1	33.4	140.3	17	1	61	5.4	4.93	14.1	168	46	60	106	164	103	5.5	5.24	0
17	2	51.6	163.6	19.3	1	76.9	5.5	4.45	13.9	301	70	69	80	164	84	5.1	9.04	0
16	1	46	172.3	15.5	3	67	5.3	4.61	14.6	215	67	137	83	177	92	5.3	8.97	0
13	1	59.9	158	24	1	80	5.9	4.88	14.1	284	48	108	107	177	97	5.3	14.4	0
15	1	53.6	178.7	16.8	4	67.5	8.4	4.67	13.6	214	52	44	40	101	91	5.3	6.91	0
17	2	53.8	158.2	21.5	2	70.1	3.5	5.28	13.1	235	69	51	91	170	83	5.2	6.55	0
14	1	85.7	183.7	25.4	2	92.1	8.2	4.69	13.5	355	43	53	30	84	88	5.5	23.17	0
18	1	88.1	173.1	29.4	2	93.6	8.6	4.7	14.5	243	44	71	95	153	95	5.7	14.64	0
16	2	63.6	167.6	22.6	1	82.2	6.7	4.09	13.1	193	68	37	86	161	92	5	6.78	0
14	2	45.1	149.7	20.1	4	67.7	5.1	4.39	10.9	194	57	136	68	152	85	5.5	15.06	0
13	2	58.6	157.6	23.6	4	76.8	8	5.03	12	284	43	77	91	149	88	5.6	27.92	0
16	1	64.8	171.1	22.1	1	74.9	6.1	4.81	14.7	199	50	108	106	178	103	5.2	15.25	0
12	2	48.1	151.3	21	4	75.2	6.9	4.69	13.4	345	48	214	103	194	92	5.3	19.82	0
15	1	56.5	176.4	18.2	4	69.7	5	4.49	14.1	260	64	83	68	149	94	5.3	5.77	0
14	1	86.7	169.5	30.2	3	103.3	7.1	4.79	12.9	210	38	73	79	132	100	5.5	16.8	0
15	1	124.1	178.3	39	2	121.3	8.4	5.01	14.4	286	46	58	85	143	93	5.5	17.37	0
18	1	65.5	169.3	22.9	1	78.8	3.1	4.72	14.5	172	47	80	71	134	101	5.5	16.49	0
15	1	83.7	180.3	25.7	1	92.3	4.2	4.73	15.1	213	49	73	99	163	107	5.6	19.8	1
13	1	48.5	151.6	21.1	1	77.4	7.2	5.08	14.7	220	59	73	144	218	103	4.9	8.55	0
17	2	63	163.8	23.5	2	73.1	9.6	4.34	11.9	216	68	57	57	136	102	5.9	18.05	0
18	1	67.3	172	22.7	4	75.9	6.4	5.18	15.9	230	66	54	79	156	91	5.1	6.85	0
15	1	48.4	163.7	18.1	1	68.5	5.6	5.29	14.5	177	39	75	114	168	94	5.7	5.14	0
19	1	61.9	179.6	19.2	4	67.3	5.7	4.82	14.7	159	54	52	76	140	88	5.3	4.99	0
13	2	71.2	154.4	29.9	2	81.5	4.9	3.75	12	230	39	47	65	113	85	5	5.63	0
12	1	47.4	158.5	18.9	4	67.3	10	5.11	14.3	250	56	47	68	133	88	4.5	8.17	0
18	1	107.9	187.6	30.7	1	101.1	5.2	5.32	15.4	267	44	156	137	212	93	5.1	22.82	1
17	1	64.1	161.8	24.5	3	75.2	4.4	4.4	14.3	281	43	84	94	154	83	5.2	4.36	0
14	1	58.6	167.1	21	1	69.9	3.6	5.14	14.8	321	59	55	79	149	98	5.1	7.12	0
15	2	49.3	157.1	20	3	73.4	6.5	4.45	12.2	247	72	81	78	166	93	5.5	5.4	0
16	1	95.3	175.4	31	1	103	6.4	4.67	14.8	199	44	101	111	175	94	4.8	12.31	0
17	2	68	157.7	27.3	1	97.2	9.2	4.34	13.3	256	47	214	160	250	85	5.2	14.48	0
19	1	65.5	175.6	21.2	2	70.5	3.5	5.32	15.5	195	55	37	102	164	92	5.1	4.24	0
18	1	94.5	168.4	33.3	2	100.1	6.3	5.31	14.7	224	46	50	112	168	92	5.2	21.07	0
13	1	43.3	160.6	16.8	4	62.4	7.5	4.74	13.9	392	58	50	99	167	96	5.1	6.01	0
18	2	90.1	163.4	33.7	2	101	5.8	4.49	11.9	229	75	108	55	152	97	5.8	14.21	0
15	2	45.8	149.5	20.5	3	77	5.1	4.43	13.5	312	39	93	95	153	81	5.3	11.11	1
14	2	44.5	159.2	17.6	4	62.1	4.2	4.11	12.3	268	66	29	78	150	61	5.5	38.4	0
14	1	80.5	173.9	26.6	3	95.3	5.6	4.92	13.9	166	38	96	89	146	90	5.4	12.68	0
16	1	68.9	170.3	23.8	2	77.7	3.8	5.01	13.6	250	46	56	86	143	69	5	3.93	0
14	2	47.5	151.5	20.7	4	70.2	5.2	4.52	12.9	285	50	82	81	147	93	5.2	5.12	0
19	2	47	160.7	18.2	4	69	8.1	3.95	12.7	248	64	106	127	212	80	5	8.31	0
18	1	81.3	178.4	25.5	1	95.3	9.8	5.38	15.6	239	34	75	132	181	92	5.3	11.01	0
17	1	61.1	174.8	20	2	70.5	3.5	4.58	13.9	297	62	35	119	188	91	5.4	4.03	0
12	1	81.4	159.4	32	1	109.3	6.5	4.79	13.6	264	38	151	62	130	101	5.6	26.43	0
17	2	61.5	164.8	22.6	1	77.8	5.4	3.82	12.5	180	53	77	89	157	102	5.6	4.37	0
16	2	92.5	169.7	32.1	2	102.3	4.7	3.91	11.3	286	62	30	105	173	82	5.4	12.81	0
12	1	33.1	147.4	15.2	1	58.3	6.7	5.18	15	209	55	87	100	172	95	5	6.19	0
14	1	65.4	179.6	20.3	1	78	4.4	5.04	14.5	231	59	39	43	110	91	5.2	5.78	0
12	2	62.8	154.2	26.4	4	93.3	9.6	4.34	12.6	262	59	150	107	196	98	4.9	30.47	0
16	1	55.2	179.2	17.2	2	64.8	4.7	4.13	13.8	258	52	71	47	113	87	4.1	5.18	0
17	2	84.2	163.7	31.4	4	92.6	8.1	4.46	11.7	262	47	121	117	188	99	5.6	32.73	0
13	1	48.7	162.8	18.4	2	65.1	5.1	4.34	13.5	256	45	38	54	107	90	4.6	15.84	0
13	2	77.7	157.4	31.4	4	102.2	5.1	4.55	13.8	230	41	77	107	163	86	5.1	24.92	0
18	2	39	156.8	15.9	4	64.4	5.6	4.38	13.3	254	77	101	85	182	93	5.1	18.53	0
19	2	106.6	166	38.7	2	118.1	8.7	5.44	13.4	348	43	106	114	178	92	5.7	40.02	1
18	1	79	169.7	27.4	4	92.2	3.6	4.93	14.2	262	39	90	107	164	103	5.5	16.19	1
15	2	86.7	171.8	29.4	2	108.1	7.8	3.74	6.4	504	54	32	62	122	105	5.3	23.02	0
12	2	64.5	167.4	23	2	78.7	7.3	4.16	12.1	205	53	40	62	123	91	5.1	19.87	0
15	1	75.2	182.1	22.7	4	75.9	6.3	5.1	14.8	168	47	41	60	115	91	5.2	4.62	0
15	1	71.6	189.6	19.9	1	77.5	6.1	4.76	14.5	242	53	48	83	146	93	5	7.86	0
15	2	52.6	160.7	20.4	4	73.3	5.3	4.4	13.5	232	64	44	98	171	86	4.9	88.65	0
12	1	37.7	144.2	18.1	4	65.2	5.5	4.36	13	181	62	37	76	145	56	5.3	11.13	0
17	1	55.3	169.4	19.3	4	74.3	4.7	5.36	15.4	167	47	135	89	163	97	5	21.4	0
12	2	67.1	167	24.1	3	90.8	13.9	4.34	13.1	285	42	107	37	100	97	5.2	25.75	1
16	2	49.1	154.7	20.5	1	72.5	7.9	4.28	13.7	238	39	89	97	154	87	5	26.48	0
17	2	52.3	158.1	20.9	4	69.1	7.3	4.99	13.8	302	43	119	72	139	85	5.7	7.31	0
19	2	61.5	164.8	22.6	2	77.6	4.8	4.28	12.6	189	51	41	51	110	81	5.2	6.78	0
13	2	45.3	158.3	18.1	4	65.8	8.4	4.39	13.7	232	52	100	76	148	96	5.1	49.07	0
14	1	47.2	162.2	17.9	2	63.6	4.9	4.47	13.4	269	42	124	118	185	105	5.4	10.01	0
13	1	49.7	151.3	21.7	4	70.6	5.1	4.78	13.4	356	38	60	101	151	112	5.7	14.31	0
18	1	75.2	175	24.6	1	84.8	5.9	5.01	16.3	204	65	86	99	181	96	5.3	7.93	0
18	2	71.5	158.4	28.5	3	95.7	9.7	3.76	10.2	395	62	80	97	175	82	5.8	7.98	0
16	2	56.6	163.2	21.3	1	77.9	4.9	4.77	14.4	183	69	87	62	148	82	5	8.33	0
14	1	61.5	178.1	19.4	2	69.9	5.8	5.26	13.3	212	62	30	53	121	97	5.4	6.61	0
19	2	79.9	163.8	29.8	2	80.5	5.2	4.68	13.1	208	104	45	159	272	105	5.6	17.53	0
18	2	74	173.6	24.6	4	87.4	6.6	3.86	12.2	217	66	55	76	153	88	5.1	9.99	0
19	1	77.8	171.4	26.5	4	88.9	6.3	4.81	14.1	197	42	100	147	209	89	5.5	6.25	1
18	2	52.2	163.7	19.5	1	72.6	7.6	4.38	13.9	186	68	84	130	215	95	4.8	5.93	0
14	2	46.5	154.3	19.5	2	74	6.4	4.58	11.4	317	51	76	118	184	93	5.3	12.39	0
14	1	110.5	172	37.4	2	114.7	6.6	5.44	15	242	50	80	106	172	90	5.3	26.1	0
13	2	49.8	155.5	20.6	1	75.4	5.2	4.99	14.4	284	48	59	159	219	98	5.4	20.45	0
19	2	60.4	164	22.5	1	82	4.2	4.22	12.6	241	43	97	143	205	82	5.1	5.27	0
17	1	80.4	176.4	25.8	2	78	5.8	5.32	14.8	222	49	139	93	170	98	5.2	16.95	0
14	1	58.9	164.5	21.8	2	68	3.7	4.49	13.8	260	64	41	93	165	82	4.9	3.63	0
18	1	68.9	174.9	22.5	2	75	5	4.32	12.9	217	49	301	30	139	69	5.1	7.86	0
14	1	61.4	173.2	20.5	2	69.8	3.9	4.9	13.9	211	48	52	87	145	91	5.1	11.77	0
18	1	71.7	188.4	20.2	1	82.3	6.4	5.08	15	232	47	111	87	156	86	5.1	6.61	0
12	2	59	157	23.9	3	86	6.3	4.53	13.1	210	43	72	92	149	97	5	18.53	0
14	2	52.9	153.4	22.5	1	74.9	4.6	4.39	12.9	257	50	74	53	118	96	5.4	10.6	0
17	2	84.9	154.9	35.4	4	102.5	6.8	4.37	13.8	204	42	68	74	130	94	4.8	19.95	0
14	1	56.7	169.1	19.8	1	67.6	3.7	5.61	16.8	219	42	52	63	115	93	5.3	6.11	0
15	1	41.7	165.4	15.2	4	63	5.7	4.75	14.8	241	68	37	52	127	91	5.3	6.12	0
13	2	47.8	161.9	18.2	1	68.8	3.5	4.45	13.1	166	71	104	85	177	101	5.3	12.37	0
12	1	41.1	150.4	18.2	4	64	5.1	4.66	14.1	237	61	53	106	178	91	5.3	9.14	0
18	1	68.4	176.7	21.9	2	79.8	5.9	5.47	15	222	75	74	124	214	93	5.7	20.95	0
16	2	58.6	168.1	20.7	3	76.3	7.3	4.32	13.4	309	68	47	60	137	86	5.5	10.29	0
19	1	59.6	181.3	18.1	1	74.5	6.4	4.82	14.7	232	41	195	69	149	96	5.6	17.27	0
12	1	41.3	156.9	16.8	2	61.8	3.4	4.41	12.8	247	72	44	86	167	97	5.7	7.41	0
13	1	48.4	157.7	19.5	1	69	6.7	5.42	15.6	235	52	41	53	113	90	5.2	8.49	0
15	2	51.6	163.8	19.2	1	76.2	7.1	4.3	13.2	294	72	66	72	157	96	5.3	12.91	0
15	2	54.1	158.6	21.5	4	71.3	7.1	4.32	12.8	261	57	76	88	160	76	5.1	8.66	0
14	1	112.2	174.7	36.8	2	101.3	5.4	5.48	14.2	266	37	60	64	113	99	5.8	25.47	1
19	1	139	188	39.3	2	126.2	7.7	4.97	14.8	171	47	112	119	188	95	5.4	33.07	0
16	2	46.8	157.5	18.9	4	68.8	5.4	4.34	13.4	167	44	86	88	149	82	5.3	8.43	0
17	2	68.3	165.5	24.9	1	90	8.1	4.78	13.8	222	39	171	100	173	87	5.3	9.64	0
15	2	59.4	157.2	24	4	88	6.9	4.7	13.1	304	53	67	86	152	102	5.7	13.45	0
16	1	64.7	171.5	22	4	77	6.5	5.26	16	209	36	86	88	141	96	4.9	9.76	0
15	2	63.7	172.7	21.4	4	77.5	9.9	4.53	12.5	280	55	66	87	155	97	5.6	8.32	0
14	2	83.5	162.9	31.5	3	97	6.6	4.34	13	205	46	103	114	181	84	4.8	34.3	0
12	1	63.7	170.3	22	2	78.8	6.8	4.32	13.3	327	46	63	71	130	97	4.7	18.72	0
14	1	71.3	177.6	22.6	1	80.8	4.9	5.46	15.8	179	35	103	86	142	86	5.1	11.47	0
17	2	90.8	176.4	29.2	2	97.7	3.8	3.92	9.3	253	61	59	121	194	95	5.4	14.26	0
17	1	74.4	166.6	26.8	2	81.3	5.5	4.76	15.2	345	64	144	112	205	92	5	12.5	0
13	2	39.7	156.4	16.2	1	59.4	4.3	5.43	16.6	203	59	54	91	161	87	4.9	4.14	0
14	1	67.6	166.6	24.4	4	86.7	6.7	5.1	15.1	245	49	62	95	156	93	5.3	7.68	0
19	1	76.2	171.4	25.9	3	84.5	4.7	4.75	14.6	278	65	58	120	197	94	5.5	4.6	0
19	2	46.5	162.7	17.6	4	71.5	5.3	4.6	14.1	217	45	75	104	164	87	4.8	7.01	0
16	2	48.1	163.1	18.1	4	64.5	7.2	4.43	13.9	261	50	45	54	113	97	5.2	13.06	0
17	2	86.4	168.3	30.5	1	101.1	7.4	4.67	14.6	329	36	119	43	103	89	5.1	13.09	1
17	2	52.2	159.4	20.5	2	70.3	5.3	4.05	12.1	245	57	58	105	174	95	5.6	14.35	0
19	1	78.3	165.8	28.5	2	96.8	7.2	5.34	16	140	40	56	69	120	100	5.5	10.61	0
17	2	58.5	157.8	23.5	4	72.7	10	4.61	13.7	159	51	72	92	157	76	5.1	11.96	0
12	2	38.3	145.3	18.1	4	70	4.9	4.34	12.5	153	64	73	17	96	86	5.1	16	0
16	1	94.3	152.7	40.4	3	122.4	4.9	4.74	15.5	203	38	142	122	188	97	4.8	36.83	1
17	1	76.5	173	25.6	3	77.5	4.3	5.26	15.4	219	45	105	66	132	97	5.1	12.03	0
19	2	56	148.1	25.5	4	83	4.6	4.47	12.9	193	61	94	108	188	88	5.2	7.32	0
16	2	48.6	155	20.2	4	68.1	4.7	3.81	12.4	207	68	34	80	155	82	5.3	6.44	0
16	2	57.5	168.9	20.2	2	70.8	5.7	4.08	12.4	277	91	59	115	218	89	5.4	7.7	0
14	2	71.6	160.3	27.9	1	88.4	6.6	4.88	14.5	341	44	89	117	179	87	5.3	12.72	0
12	2	62.6	151.7	27.2	3	86	8.1	4.49	11.9	347	65	43	50	124	88	5.7	25.57	0
18	1	88.3	173.5	29.3	2	90.5	3.3	4.13	11.2	254	60	45	84	153	103	4.7	12.75	0
13	2	37.9	149.3	17	4	59.6	4.9	4.28	13.4	226	44	44	69	122	102	5.3	12.87	0
14	2	108.3	161.1	41.7	2	122	10.9	4.61	13.7	356	47	327	46	158	102	5.7	52.32	0
17	1	68.9	165.7	25.1	1	86.8	5.1	4.95	16.4	278	36	111	132	190	97	5.4	13	1
18	1	67.1	175.6	21.8	2	79	6.2	5.27	14.8	236	61	80	159	236	92	5.6	8.53	0
13	2	36.1	151.9	15.6	1	62.2	5.6	4.49	13.3	175	43	109	90	155	94	5.1	8.59	0
16	2	69.5	160.2	27.1	4	91.8	9.5	4.55	13	315	36	205	119	196	91	5.2	19.53	0
19	2	65.8	160.8	25.4	4	79.5	6.4	4.45	12.3	200	62	53	96	169	84	5.4	8.68	0
16	2	69.7	160.7	27	2	76.4	5.7	4.03	12.4	230	57	40	83	148	100	5.6	15.85	0
15	1	42.5	169.6	14.8	2	66.7	4.7	5.3	15.4	344	45	51	113	168	94	5.2	9.44	0
14	1	41.5	158.2	16.6	3	66.5	4.4	4.88	14	199	50	50	67	127	102	5.5	12.85	0
16	1	57.9	177.4	18.4	1	71.1	4.9	4.93	14.9	248	57	41	74	139	98	4.9	8.1	0
14	1	62.5	172.5	21	1	78.8	11.4	5.02	15.1	238	59	34	96	162	100	5.7	6.66	0
16	1	115.4	176.2	37.2	1	125.2	6.9	5.36	16.3	183	31	131	107	164	99	5.1	28.4	1
15	2	46.5	156.1	19.1	1	69.4	10.6	4.06	11.6	288	45	59	109	166	87	5.7	6.09	0
17	1	54.6	170	18.9	4	69.4	4.7	4.94	16.2	195	61	44	82	152	92	4.5	5.42	0
15	1	59.8	164.7	22	3	74.3	9.3	4.9	14.7	185	57	58	64	133	96	5.3	7.34	0
18	1	74.2	168.5	26.1	4	94.6	12.3	5.53	13.3	205	56	54	97	164	122	5.6	39.67	0
13	1	41.3	162.7	15.6	4	63.6	6.6	4.88	13.8	304	46	58	65	123	81	5.2	13.51	0
14	2	53.3	166.5	19.2	1	73.7	7.8	4.22	13.4	190	42	75	86	143	92	5.6	13.99	0
12	2	48.9	165	18	2	68.9	7.3	5.07	14.8	288	58	95	100	177	94	5.1	12.64	0
17	1	88.4	175.6	28.7	2	95.6	9.2	5.16	13.7	241	36	58	82	130	86	4.6	16.07	0
18	1	71.9	172.4	24.2	4	81.6	5.3	5.23	14.7	212	42	106	150	213	97	5.7	10.71	0
19	2	60.3	165.3	22.1	2	80.5	5.6	4.47	11.9	165	58	37	102	167	94	5.4	10.19	1
18	1	66.2	175.2	21.6	2	72.3	7.9	6.21	17.1	161	53	83	96	166	90	5.5	3.99	0
17	1	63	170.4	21.7	4	83.1	6.1	4.97	15.7	265	46	56	96	153	100	5.4	6.36	0
13	2	56.5	156.7	23	1	86.7	5.6	4.42	12.1	177	53	163	114	200	83	5.5	23.38	0
16	2	62.8	157.5	25.3	4	83.7	6.7	5.03	14	248	50	144	100	179	90	5.6	11.18	0
12	2	51.3	163.6	19.2	2	69.5	6.8	4.14	12.7	193	57	44	77	143	97	5.5	14.73	0
12	1	88.3	169.9	30.6	2	89.1	6.6	4.42	12.5	246	48	30	71	125	89	5.3	12.27	0
13	1	95.5	175.2	31.1	3	109	6.2	5.65	14.8	274	39	126	78	142	112	5.8	26.97	1
17	1	50.9	171.6	17.3	4	66.4	7.1	5.13	15.4	154	49	48	88	147	102	5.4	9.66	0
18	2	63.4	161.2	24.4	4	84.8	6.9	4.41	13.8	184	41	37	90	138	106	5	44	0
16	1	60.3	166.6	21.7	2	70	3.8	5.19	15.6	177	72	30	59	137	99	5.6	8.52	0
16	2	50	165.4	18.3	1	69.7	9.9	4.48	13.9	300	49	346	48	166	90	4.9	14.74	0
19	2	81.9	157.5	33	2	107.3	7.1	4.64	10.1	282	63	145	87	179	81	5.4	26.62	0
13	1	40	154.1	16.8	1	63	5.9	4.89	14.3	247	64	37	98	169	95	5.4	5.78	0
15	2	55.5	156.7	22.6	4	71.2	5.2	3.91	12.6	192	41	37	59	107	90	5.2	5.48	0
14	2	44.7	145.6	21.1	2	66.7	3.5	5.11	13.6	268	65	40	56	129	91	5.4	17.5	0
17	1	82.6	176.7	26.5	4	82.1	9.5	4.61	13.9	151	50	55	70	131	104	5.5	25.48	0
12	1	56.3	144.2	27.1	3	83.1	9.2	4.74	13.7	303	38	101	94	152	109	5.1	32.12	0
16	1	89.4	190.9	24.5	2	81.4	5.1	4.73	12.5	175	56	41	42	106	97	5.9	3.54	0
13	2	62.4	166.4	22.5	4	77.8	6.9	4.21	11.8	241	51	36	85	143	95	5.3	13.12	0
12	1	60.4	156.2	24.8	2	83.2	4.3	4.27	11.9	311	63	52	102	175	106	5.7	24.33	0
12	1	56.1	164.7	20.7	2	70.1	2.9	4.77	12.4	219	71	43	86	166	86	5.6	10.86	0
19	1	74.4	178.6	23.3	2	79.1	8.1	4.64	14.4	222	47	165	118	198	88	5.4	11.22	0
17	2	60.6	172	20.5	4	77.2	6.4	4.38	13.3	221	56	109	78	156	88	5.4	9.46	0
13	2	61.6	166.3	22.3	4	75.2	7	4.18	12.9	409	25	49	76	111	97	5.2	15.56	0
14	1	79.4	170.1	27.4	3	94	4.2	4.88	13.4	217	56	80	72	144	100	5.9	13.29	0
12	1	88.2	166.7	31.7	4	99.9	7.4	4.93	14.8	278	44	91	109	171	101	5.4	43.33	0
15	2	73.6	156.2	30.2	3	93.3	6.3	4.51	13.7	290	41	83	102	160	90	5.4	23.78	0
12	1	27.7	132.9	15.7	4	58.2	5.1	4.58	13.2	258	82	54	103	196	97	5.2	10.07	0
14	2	82.9	168	29.4	1	97.4	6.3	4.22	12	201	43	82	66	125	94	5.6	26.27	0
15	1	40.8	161.8	15.6	4	64.3	4.9	5.02	14.1	195	53	31	72	131	90	5.1	4.58	0
13	1	75.3	157.3	30.4	3	103.6	7.4	4.95	14.1	306	37	155	114	182	97	5	38.13	0
17	2	53.1	152.5	22.8	4	67.7	4.9	4.25	13.9	228	73	59	122	207	87	5	9.68	0
13	1	79	166.6	28.5	3	92.2	7.2	5.27	14.7	328	34	105	105	160	100	5.3	24.97	0
16	2	52.5	157.7	21.1	2	74.5	2.5	4.41	13.5	191	82	55	73	166	86	5	9.52	0
13	1	34.9	154.3	14.7	4	60	4.5	4.93	13.9	234	71	25	63	139	95	5.1	4.08	0
17	1	65.3	174.7	21.4	2	71.8	6.8	5.16	15	234	55	46	142	206	89	4.5	8.34	0
16	1	51.2	164.2	19	4	68.6	6	4.86	15.6	259	66	84	87	170	99	5.5	11.84	0
14	1	93.2	171.5	31.7	2	93	5.9	4.67	11.9	235	51	55	87	149	96	4.7	14.97	0
16	1	64.4	180.9	19.7	4	76.8	2.5	4.78	14.8	173	46	48	87	143	99	5.7	9.77	0
16	2	44.5	158.9	17.6	4	65.6	4.4	4.41	13.2	238	65	53	112	188	97	5.6	8.58	0
14	2	51.7	158.1	20.7	4	69.2	6.6	4.59	13.1	274	34	85	82	133	91	5.2	8.04	0
16	2	42.8	156.4	17.5	3	65.7	7.2	4.33	13.3	228	54	47	53	116	90	5.3	15.26	1
14	1	44.7	157.8	18	4	65.8	3.3	4.55	14.3	199	62	84	172	251	100	5.2	13.74	0
19	2	88.7	174.9	29	2	90.1	4.3	4.85	14.1	250	67	60	62	141	82	5.4	8.98	0
14	1	63.6	190.3	17.6	2	70	5.3	4.55	13.5	254	48	52	88	146	88	5.6	7.41	0
14	2	87.9	178.8	27.5	4	98	7.8	4.38	12.8	267	60	95	109	188	96	5.6	24.55	0
12	2	46.6	161.8	17.8	4	67.4	8.1	4.4	13.8	212	41	265	45	139	83	5.1	15.2	0
15	2	52.5	161.5	20.1	4	74.3	5.2	3.97	12.3	286	42	116	108	173	96	5.4	8.87	0
16	1	64.2	176	20.7	2	74.5	3	4.38	13.4	226	46	44	66	121	94	5.3	6.38	0
15	2	82.4	163.7	30.7	3	98.5	6.5	4.17	12.7	274	50	191	113	201	90	5.4	27.07	0
14	2	52.1	166.2	18.9	4	68.3	6.5	4.38	14	202	56	50	59	125	93	5.1	10.11	0
12	2	73.6	162.5	27.9	4	94	6.8	4.54	13.8	341	44	107	64	129	97	5.2	20.4	0
17	1	68.3	176.7	21.9	4	73.2	6.6	5.15	16	227	44	40	73	125	93	5.2	7.4	0
15	2	51.3	165.6	18.7	2	74	4	4.35	12.6	243	51	44	78	138	88	5.5	8.83	0
17	2	47.3	156.1	19.4	2	72	5.9	3.82	12.3	302	48	80	137	201	83	5.1	4.5	0
19	2	71.5	163.4	26.8	3	88.3	10.2	5.08	15.1	329	47	72	88	149	92	5.3	17.58	0
12	2	51.2	157	20.8	4	68.7	4.9	5.28	13.2	215	47	47	67	123	88	5.4	11.26	0
16	2	77.7	169.1	27.2	2	88.4	5.1	4.28	12.9	285	49	47	85	143	83	5.5	12.76	0
15	1	82.7	174.5	27.2	1	83.4	4.6	4.56	14.2	200	49	56	77	137	97	5.1	10.6	0
19	1	81.5	183.5	24.2	1	88.2	6.2	4.57	14.3	213	56	101	82	158	106	5.4	5	0
14	2	105.1	166.5	37.9	1	110	5.6	4.13	12.3	255	40	55	52	103	88	5.2	33.43	0
18	1	107	179.8	33.1	3	116.8	13	5.2	16.5	247	35	102	84	139	96	4.9	38.13	0
17	1	70.4	179.8	21.8	2	75.1	7.1	4.89	15.3	197	58	64	137	208	77	5.8	5.84	0
18	1	90	177.6	28.5	2	89	8.1	4.89	14.3	209	48	44	89	146	89	5.2	8.27	0
14	1	58.5	162.5	22.2	4	73.5	7	4.86	14.6	233	44	66	49	106	90	5.3	9.06	0
13	2	56.2	160	22	4	80	8.8	4.62	13.1	315	37	81	57	110	90	5.5	20.07	0
17	1	114.4	175.5	37.1	2	111.2	6.8	4.35	12.7	232	44	58	102	158	101	5.7	16.98	0
13	2	52.4	146.3	24.5	2	73	8.2	4.58	13.8	234	57	58	99	168	89	5.6	12.12	0
15	1	58	175.5	18.8	1	69.1	3.5	5.34	16.2	209	53	63	91	157	96	5.4	6.04	0
14	2	73.7	165.6	26.9	3	94.4	6.6	4.38	12.8	297	50	57	70	131	98	5.7	22.75	0
15	2	65.2	165.6	23.8	2	80.2	6.9	4.15	12.4	246	32	72	54	100	104	5.6	20.18	0
16	1	89.8	184.8	26.3	4	100.1	4.7	5.6	14.2	245	37	199	158	235	143	6.2	26.22	0
13	1	64.8	168.2	22.9	2	79.3	3.6	5.02	13.1	174	68	63	98	179	92	5.6	7.12	0
18	2	66.9	156.8	27.2	3	96.1	6.4	5.03	15.1	313	40	155	100	171	106	5.1	44.83	1
16	2	66.4	170.3	22.9	2	80.8	5	4.39	13.2	232	43	136	40	110	66	5.3	16.3	0
14	2	50.2	163.3	18.8	1	67.7	6.2	4.07	13.6	211	55	43	78	142	91	5.2	7.46	0
13	2	40.4	151.3	17.6	4	69.1	7.1	4.86	14.1	232	55	73	83	153	87	5.1	9.64	0
12	1	54.5	164	20.3	1	75.2	4	5.09	14.6	187	60	48	68	138	97	5.2	9.38	0
15	1	41.9	155.9	17.2	2	65.1	4.6	4.19	12.6	258	56	44	46	111	125	5.7	14.89	0
13	2	84.5	164.3	31.3	2	95.8	3.5	3.99	12.7	223	55	33	80	142	96	5.3	17.78	0
13	2	50.8	155.6	21	3	78.2	6.1	4.44	13.6	200	66	103	103	190	89	5	9.24	0
12	1	49.8	162.4	18.9	3	72.4	6.1	4.81	14.6	345	55	38	70	133	84	5.3	10	0
18	1	54.6	175.1	17.8	1	70.8	5.3	5.09	15.8	205	66	53	58	135	93	5	4.67	0
14	1	62	166.5	22.4	1	78.9	4.4	4.84	14.9	302	51	50	90	151	99	5.1	16.29	0
19	2	100.6	156.1	41.3	2	101.5	5.6	4.48	10.4	372	45	42	71	124	83	5.5	8.01	0
17	2	55.6	163.8	20.7	4	72.8	5.7	4.27	13.9	231	57	62	118	187	101	5.4	8.88	0
14	2	51.5	152.5	22.1	1	80.5	6.9	4.73	14.5	228	44	74	98	157	94	5.2	14.72	0
13	1	60.3	174.5	19.8	2	72.2	4.9	4.82	13.7	231	57	27	93	155	90	5.6	4.46	0
13	2	48.5	155.2	20.1	4	74	5.6	4.62	13.8	271	50	91	98	166	96	5.6	11.96	0
14	1	88.5	179.4	27.5	2	95.7	6.1	4.42	13.7	245	54	34	114	175	97	5.5	10.18	1
19	2	111.9	166.6	40.3	2	126.2	5.9	4.39	11.4	222	47	75	167	229	89	5.6	12.44	0
19	1	68	170.3	23.4	1	81	4.7	5.26	15.8	189	43	83	112	172	85	5	3.41	0
14	2	45.3	150.5	20	1	69.1	6.6	4.74	13.6	295	42	173	57	134	86	5.1	11.7	0
13	2	50.6	158.7	20.1	3	72.6	5.6	4.61	14.3	233	47	64	97	157	97	5	11.38	0
13	1	70.5	165.5	25.7	4	86.7	4.7	5.05	13.2	235	41	77	120	176	96	5.6	17.43	0
17	2	40.9	149.9	18.2	1	61.7	3.9	4.74	15.2	249	71	69	111	196	85	5.1	9.46	0
15	1	55.4	170.9	19	1	71.5	6.6	4.99	15.6	285	36	105	80	137	93	4.7	10.62	0
19	2	85.2	168.3	30.1	2	91.6	4.4	4.35	13	203	70	133	167	264	99	5.8	21.18	0
13	1	53.5	174.3	17.6	2	64.5	3.4	5.85	12.4	251	51	51	73	134	90	5.2	10.94	0
12	2	31.9	145.4	15.1	4	59.3	6.4	4.72	13.1	288	60	118	92	176	87	5.2	29.33	0
14	2	65.2	159.5	25.6	2	76	5.1	4.37	11.4	233	64	75	90	169	87	5.3	13.68	0
16	1	57.8	176.2	18.6	1	74.3	4.4	4.93	14.5	195	52	42	91	151	91	5.1	8.42	0
18	1	112.1	169.9	38.8	1	123.7	5.4	5.25	14.8	328	46	170	121	201	94	5.1	33.97	1
12	1	75.7	162.9	28.5	2	86.8	4	4.99	14.7	317	43	123	51	119	95	5.7	21.47	0
18	1	74.1	172.9	24.8	4	79.2	9.8	5.14	14.9	216	47	135	88	162	95	5.7	13.69	0
12	2	49.8	163.7	18.6	3	72.7	4.4	4.52	13.9	182	62	65	67	142	88	4.9	10.69	0
18	2	133.5	152.9	57.1	2	147	8.2	4.5	12.9	293	48	89	58	124	126	6.5	31.37	0
14	1	56.5	168.4	19.9	4	75.9	5.3	5.03	15.4	253	47	64	100	160	88	5.5	11.97	1
17	1	66.9	170.6	23	2	81.3	3.8	5.14	14.5	222	46	51	82	138	98	5.5	17.98	0
17	2	49.6	153.8	21	3	73.2	6.3	4.32	13.1	277	50	60	127	189	94	5.1	14.99	0
15	1	58.5	169.1	20.5	2	75.1	6.3	5.57	16.2	228	64	85	204	285	89	4.9	14.74	1
15	1	54.4	164.5	20.1	4	75.7	5.9	5.67	17.7	195	41	267	118	212	100	4.3	13.11	0
14	2	62.4	162.6	23.6	2	77.2	3.2	3.99	12.5	188	48	42	106	162	87	4.4	9.52	0
19	2	78.6	159	31.1	2	94.3	7.1	4.39	12.5	297	51	280	66	173	102	5.8	55.13	0
14	1	53.7	168	19	2	66.9	4.3	4.34	13.1	367	57	70	120	191	96	4.6	10.79	0
13	1	54.9	168.3	19.4	4	68.4	5.9	5.06	14.3	257	53	46	59	121	92	5.5	8.54	0
19	1	64.2	174	21.2	3	77.5	5.2	5.22	16.8	138	42	86	42	101	92	4.4	12.3	0
13	1	57.8	165.7	21.1	3	75.2	5.6	4.87	13.9	219	50	66	100	163	101	5.1	13.48	0
12	1	63.6	156.4	26	4	88.4	8.4	5.77	12.2	307	42	113	79	144	102	4.8	42.35	0
15	2	54.4	160.4	21.1	1	73.3	5.6	4.27	13.7	170	47	62	103	162	103	5.3	7.47	0
16	2	53.4	164.3	19.8	1	81.1	5.6	4.65	13.7	192	56	62	76	144	79	5.2	6.34	0
12	1	86.7	156.3	35.5	3	118	4.9	4.26	12.5	224	41	103	110	172	95	5	23.43	1
16	1	55.8	166.3	20.2	2	69.5	4.1	5.59	14.9	272	39	58	44	95	89	5.7	5.83	0
17	1	59.2	177.5	18.8	2	68.9	4.1	4.84	15.3	241	43	58	93	148	88	5.8	6.82	0
19	1	87.3	168.4	30.8	3	93	6.4	5.38	15.5	225	48	90	88	154	96	5.6	14.81	0
17	2	54.1	158	21.7	4	72.2	5.7	3.74	11.6	271	74	51	90	174	96	5.1	20.37	0
17	1	80.7	169.8	28	1	95.6	4.6	4.6	13.7	240	47	57	111	169	100	4.9	13	0
19	2	55.4	165.4	20.3	1	78.7	7.4	4.47	14.4	206	56	106	105	182	85	4.4	4.79	0
12	1	49.5	159.3	19.5	2	67.5	6.6	4.26	13.4	240	60	21	63	127	73	5.4	3.75	0
16	2	118	165.6	43	1	121.5	8.7	4.99	15	302	40	85	31	88	98	5	37.68	1
16	1	63.8	171.4	21.7	2	72.9	4	5.56	14.5	183	41	46	72	122	90	5.6	8.99	0
14	1	58.1	172.5	19.5	4	69.5	6.6	5.01	14.8	234	54	85	87	158	101	5.7	6.24	0
16	2	49.5	162.3	18.8	2	65.9	6.9	3.93	11.5	271	58	26	93	156	97	4.8	13.23	0
15	2	130.8	167.4	46.7	2	134	7.1	3.95	10.9	231	44	65	92	149	90	5.5	58.65	0
12	2	31.6	141.9	15.7	1	57.9	4.3	4.6	13.7	252	58	63	61	132	93	5.3	16.05	0
17	2	96.4	166.9	34.6	1	106	6.4	4.18	13.5	210	43	94	103	165	99	4.9	12.65	0
17	2	56.9	169	19.9	2	73.8	7.8	4.59	13.1	322	58	43	56	123	91	5.3	11.72	0
19	1	56.6	166.5	20.4	4	74	6.1	5.15	15.7	219	44	179	119	199	109	5.1	13.2	0
15	2	61	165.2	22.4	2	75.2	7.7	4.09	12.3	352	67	35	98	172	100	5.4	13.24	0
16	1	50	172.5	16.8	2	67.2	4	4.3	13.6	266	51	31	90	147	83	5.1	6.85	0
18	2	68.8	167.6	24.5	2	90.1	5.5	5.36	13.5	233	58	65	151	222	161	13.2	9.32	0
12	2	64.8	153	27.7	3	90.3	7.8	4.46	13.1	207	44	145	87	160	93	5.5	16.14	0
16	2	73.3	166.7	26.4	2	83.2	7.5	3.99	10.4	236	45	41	61	114	91	5.4	6.39	0
16	1	60.6	170.6	20.8	3	72.5	4.9	4.93	15.1	309	46	68	80	140	99	5.7	3.28	0
16	1	77.8	183.9	23	1	77.9	4.9	5.32	15.4	226	49	50	67	126	101	4.9	9.51	0
13	2	48.4	150.6	21.3	3	70.2	4.3	4.33	14	228	73	104	85	179	99	5.3	9.11	0
12	2	50.6	159.8	19.8	1	74.5	6	4.56	13.1	234	59	50	74	143	92	5.4	8.2	0
12	2	54.1	157.7	21.8	4	75	6.2	4.57	12.9	251	50	118	87	161	103	5.1	11.83	0
15	1	65	184.3	19.1	2	70.1	5.7	4.81	14.9	229	62	34	115	184	92	5.4	13.54	0
16	1	114.6	180.6	35.1	2	115.4	5.9	5.01	13.4	238	44	100	129	193	107	5.4	21.8	0
14	2	75.7	165.8	27.5	2	84.2	5.8	3.7	11.2	349	60	50	142	212	86	5.4	16.25	0
12	1	52	159.9	20.3	2	68.4	4.2	5.1	14.7	276	49	41	96	153	93	5.4	7.15	0
12	1	53.7	151.7	23.3	3	73	5.6	5.34	15	302	54	91	50	122	100	5.3	20.2	0
16	2	65.2	161.9	24.9	2	79.7	4.1	4.11	12.5	230	48	63	168	229	90	5.3	7.72	0
18	2	68.7	163.2	25.8	2	77.2	4.6	4.4	13.5	265	68	60	91	171	86	5	49.2	1
18	1	86.8	176.9	27.7	3	94.2	7.1	4.53	14.9	293	38	276	72	165	106	5.7	23.45	1
18	1	69.8	177.4	22.2	1	81.8	6.1	5.46	15	179	47	156	69	147	104	5.1	14.59	0
15	2	51.8	152.3	22.3	1	82.4	7.2	4.82	13.7	218	38	32	51	95	99	5.4	13.78	0
16	1	70.7	180.1	21.8	2	73.2	4.9	5.12	15.1	225	50	41	76	134	105	5.5	4.54	0
12	1	48.2	158.7	19.1	1	76.8	7.6	4.89	15.4	247	31	132	162	219	88	5.1	12.8	0
17	1	76	178.6	23.8	3	90.1	6.9	4.82	15.6	175	37	85	123	177	94	5.1	9.63	0
12	2	48.8	152.6	21	4	70.5	6.6	5.43	14.3	246	47	83	86	150	97	5.5	6.17	0
16	2	57	170.1	19.7	1	75.1	7.3	4.93	15.3	286	56	81	98	170	97	4.6	10.33	0
16	2	82.1	177.5	26.1	4	107.5	7.8	4.07	12.1	262	45	98	78	143	86	5.4	15.23	0
17	1	61.5	169.8	21.3	1	73.7	5.1	4.85	14.7	240	51	43	73	133	70	4.7	2.81	0
19	1	67.3	171.2	23	4	78.8	7.9	4.93	15.8	228	35	105	52	108	105	4.6	7.66	0
13	1	123.2	188.7	34.6	2	122.4	5.6	5.04	15.1	281	42	82	139	197	103	5.3	27.6	1
14	2	56.5	150.5	24.9	2	75.8	9.6	4.21	13.1	288	60	44	87	156	79	5.3	7.87	0
18	2	47.6	152	20.6	4	72.1	10.5	4.32	13.1	436	45	104	101	167	91	5.5	6.82	0
16	2	62.6	167.2	22.4	3	80	5.1	4.04	11.6	201	65	56	103	179	91	5	9.4	1
17	2	46.9	165.8	17.1	4	70.4	8.1	4.71	14.6	171	46	52	76	132	84	4.9	6.61	0
13	2	87.3	159.6	34.3	3	109.5	6.9	4.78	12.5	304	47	140	79	154	101	5.5	28.35	0
18	1	55	176.8	17.6	4	68.2	8.4	5.68	15.3	308	40	72	60	114	101	4.7	10.64	1
13	2	52.9	156.8	21.5	1	79	6.3	4.55	13.6	311	55	100	91	166	71	5.1	15.11	0
19	1	63.5	162.5	24	1	83	9.8	5.18	16.2	222	49	84	88	154	94	5.5	17.57	0
19	1	74.7	165.3	27.3	2	80.7	4.9	4.57	14.4	240	34	112	61	117	88	5.3	3.13	0
13	2	86.3	161.6	33	2	101.7	4.8	4.37	12	355	51	42	100	159	95	5.1	17.87	0
15	2	77.3	167.8	27.5	2	87.2	6.1	4.24	12.6	308	37	65	100	150	88	5.4	22.75	0
17	2	54.5	157.8	21.9	2	71.2	3.8	4.1	12.3	300	52	33	106	165	95	5.3	14.12	0
17	1	54.2	168.9	19	1	67.4	5.5	5.11	15.8	262	60	114	61	144	95	5.3	7.45	0
19	1	64.9	178.7	20.3	1	78.7	5.9	4.84	14.6	172	55	37	52	114	100	5.6	9.71	0
17	2	75.9	168.9	26.6	1	85.2	5.6	4.83	14.8	225	70	49	88	168	95	5.2	10.99	0
12	2	50	154.4	21	2	68.5	4.9	4.66	12.5	260	73	40	81	162	95	5.6	20.6	0
12	2	62.4	158.4	24.9	2	80.6	6.8	4.36	13.6	332	48	94	77	144	89	5.6	27.27	0
12	1	48.3	160.6	18.7	4	68.4	4.9	4.82	15.1	278	48	122	104	176	88	4.9	7.23	0
13	2	55.7	167.5	19.9	2	76.5	4.2	4.8	10.8	214	55	42	104	167	85	5.5	10.38	0
16	2	73.2	153.3	31.1	1	92.1	6.4	4.63	14.5	226	49	50	126	185	100	4.9	23.62	0
14	2	79.1	153.6	33.5	4	93.3	6.3	4.42	13.5	253	64	77	122	201	90	5.1	18	1
15	1	104.7	169.4	36.5	2	112	5.5	4.9	13.9	246	57	71	133	204	123	5.6	91.98	0
12	2	72.5	167.1	26	1	86.6	6.4	4.4	13.7	278	55	107	69	145	108	5.1	25.8	0
17	2	72.3	154.9	30.1	3	98.4	5.9	4.73	13.3	244	45	112	121	188	94	5.5	28.28	0
17	1	72.8	173	24.3	4	75.1	5.9	4.52	13.6	215	62	51	111	183	91	4.9	4.93	1
19	2	58.5	161.9	22.3	2	70.4	5.1	4.06	12.3	218	53	53	61	125	94	5.2	9.4	0
18	2	117.7	175.7	38.1	2	111.9	9.1	4.45	12.9	362	45	66	79	137	93	5.5	92	0
18	1	127.9	181.6	38.8	2	121.2	6.5	5.27	14.1	381	32	177	55	122	88	5.5	22.88	1
15	2	50.9	161.5	19.5	1	73.2	5.7	4.2	13.1	257	54	93	70	143	89	5.3	5.55	0
14	2	74.8	169.4	26.1	2	80.5	7.3	4.86	13.1	316	49	77	131	195	90	5.5	34.15	0
14	2	66.8	160.8	25.8	3	83.5	5.7	4.44	13.1	218	47	96	84	150	104	5.7	13.2	0
17	1	77.6	170.7	26.6	3	91	4.8	5.3	16.8	197	41	139	139	208	102	5.2	18.78	1
15	2	59.2	149.6	26.5	4	76.7	7.9	4.47	12.9	304	52	54	79	142	96	5.1	24	0
16	2	49.9	164.4	18.5	2	69	7	4.8	10.6	257	62	63	101	176	88	5.5	11.53	0
18	2	70.4	166.2	25.5	2	78.1	4.5	3.97	12.5	182	57	51	66	133	100	4.3	13.88	0
16	1	64.2	174.7	21	1	74.2	5.1	5.18	15.9	131	53	80	124	193	93	5.4	8.26	0
13	2	49.5	163.1	18.6	4	66	5.6	5.04	15	246	76	78	113	205	98	5.4	11.16	0
13	2	126.4	167.1	45.3	2	128	8.4	4.84	13.5	227	47	58	97	156	89	5.5	24.4	0
14	2	49.4	160.3	19.2	2	68.7	4.6	5.2	14.3	245	61	54	134	206	88	5.6	10.45	0
16	1	115.7	175.6	37.5	2	117.8	6.4	4.74	11.8	357	43	68	101	158	104	6.2	22.53	1
19	2	58.9	161.2	22.7	2	83	5.6	4.38	13.6	225	55	51	151	216	88	5.3	8.22	0
16	1	55.8	167.4	19.9	3	71.2	6.6	5.21	14.3	234	56	83	96	169	105	5.7	12.54	0
14	1	52.5	166.3	19	4	66	5.4	5.08	15.2	234	57	61	64	133	98	5.8	12.48	0
19	2	72.4	176.6	23.2	2	79.5	6	4.59	13.9	262	57	41	83	148	91	5	9.27	0
17	1	73.3	168	26	1	79.5	7.4	5.27	17	149	56	36	91	154	96	4.7	10.24	0
18	1	78.6	171.2	26.8	1	95.8	6.9	5.49	15.8	191	49	69	99	162	94	5.2	12.26	0
19	1	73.5	169.1	25.7	1	87.2	5.1	4.95	15	139	53	108	94	169	92	5.2	7.98	0
17	1	70.4	171.3	24	4	79.3	5.9	5.28	12	425	44	56	66	121	101	5.9	3.89	0
12	1	42.6	144.4	20.4	3	75.6	5.1	4.52	14.3	268	66	42	89	163	102	5.2	21.88	1
14	1	64.3	164.3	23.8	4	77.2	5.9	4.92	15.4	281	42	81	65	123	98	5.2	9.95	0
13	1	54.1	169.7	18.8	4	74	5.9	5.17	13.9	264	59	30	71	136	100	5.4	13.24	0
18	2	86.3	163.8	32.2	4	98	11	4.61	13.6	297	47	81	84	147	99	4.9	13.28	0
19	2	62	153	26.5	1	78.2	4.7	5.02	15.4	289	55	105	149	225	84	5.2	12.12	0
18	2	68.7	166.9	24.7	4	82.4	6.1	4.52	13.5	337	56	131	159	241	91	5.1	22.68	0
12	2	43.5	155.5	18	3	70	4.9	4.36	13.5	170	63	54	74	148	81	4.7	34.4	1
13	1	55.1	156	22.6	2	80	4.4	4.2	12.4	371	41	30	72	119	93	5.6	6.41	0
17	1	66.6	166.3	24.1	3	85.1	5.9	4.55	14.9	162	51	83	77	145	92	5	8.06	0
12	1	41.1	159.9	16.1	1	63.5	4.2	4.61	14.1	259	68	52	96	174	94	4.6	7.77	0
19	1	82.4	171.5	28	3	88.1	6.4	5.01	15	344	55	37	96	158	93	5.3	7.31	0
13	1	53.6	162.3	20.3	3	69.6	4	5.28	14.6	301	50	55	71	132	109	5.6	12.33	0
14	1	52.8	159.3	20.8	2	68.5	6.5	4.64	13.7	221	67	195	49	155	100	5.4	16.7	0
13	1	55.3	161.8	21.1	3	77.2	4.9	5.28	15.4	217	61	120	91	176	95	4.9	19.88	0
15	1	59.7	168	21.2	1	79.8	5.1	5.04	14.8	267	39	101	125	184	94	5.2	12.48	0
17	1	107.9	177.7	34.2	4	102.5	8.4	4.95	13.8	251	30	398	52	162	89	5.5	22.47	1
12	1	77	172.4	25.9	1	82.9	6.3	5.11	15.2	255	46	83	123	186	104	5.8	11.66	0
19	2	63.3	167.8	22.5	3	79.5	5.4	4.56	14.1	209	56	38	57	121	99	5.5	11.06	0
15	1	42	170.9	14.4	3	66.1	4.3	4.76	14.6	174	76	46	63	148	95	5	6.07	0
15	1	71.9	187.7	20.4	2	74	3.8	4.69	12.9	176	54	51	44	108	85	5.7	6.12	0
14	1	97.2	181.9	29.4	2	102	7.4	4.65	13.3	234	56	53	58	125	98	5.5	21.58	0
14	1	122.2	166.1	44.3	4	126.8	6.2	5.29	14.5	258	26	176	85	146	111	6.2	25.7	1
12	2	93	157.7	37.4	1	116.5	9.3	5.11	14.7	409	36	123	107	168	90	5.6	47.67	1
17	1	77.9	179	24.3	4	84.5	6.9	5.37	15.8	246	44	98	103	167	95	5.3	13.13	0
13	1	61.6	161.6	23.6	3	86.7	6.4	5.15	14.8	238	46	157	106	183	105	5.3	18.53	1
12	1	46.8	162.7	17.7	1	68.1	4.3	4.59	14.3	172	86	54	60	157	92	5	8.86	0
12	1	65.1	165.4	23.8	1	94.5	4.7	4.65	13.9	237	59	72	89	162	92	5.1	32.65	0
16	1	92.3	153.3	39.3	3	124	7.9	4.82	16.4	132	45	135	140	212	95	5.5	12.52	0
12	2	65.9	158.1	26.4	4	87.5	7.9	4.62	14.3	327	60	72	101	175	86	4.9	13.7	0
19	1	75.5	173.1	25.2	3	86.4	4.1	5.25	16.3	241	42	104	121	184	96	5.2	7.21	1
12	1	65.5	142.7	32.2	2	93.9	5.6	4.5	13.1	249	43	67	97	153	88	5.4	24.88	0
19	1	77.1	180.6	23.6	2	79.2	5.3	5.73	13.6	173	34	79	72	122	89	5.5	9.46	1
16	2	48.6	151.6	21.1	4	75.2	6	4.2	13.1	244	56	73	85	156	90	5.3	17.87	0
16	2	54	162.4	20.5	1	76.4	5.1	4.26	10.9	292	96	68	40	150	86	5.9	4.43	0
15	1	85.5	172.8	28.6	1	92.7	5.6	5.34	15.8	283	37	217	96	176	109	5.5	21.25	1
14	1	41.3	151.3	18	2	64.1	4.7	4.69	13.5	259	48	163	92	173	97	5.6	10.28	0
15	1	76	174	25.1	2	77	5.4	5.47	15	158	54	170	62	150	92	5.2	15.76	0
16	2	104.4	163.7	39	3	118.8	6.6	4.93	13.1	341	39	177	109	183	95	5.4	26.58	0
19	2	56	167.2	20	2	69	5.1	4.33	13.1	265	57	48	78	145	81	5.4	14.38	0
15	1	69	174.9	22.6	2	82.1	4.3	4.3	13.2	307	46	56	118	175	112	4.8	26.47	0
16	1	53.2	167.3	19	1	74	8.9	5.08	15	247	49	55	71	131	89	5.4	8.86	0
14	1	46.3	170.1	16	3	63.5	4.1	5.11	14.8	226	48	55	64	123	88	4.9	7.24	0
12	2	41.2	153.7	17.4	3	68	5.6	4.38	14.1	260	74	84	91	182	95	5.2	15.39	0
13	2	45.4	164.4	16.8	4	64.4	5.4	4.82	14.2	274	58	110	74	154	95	5.3	12.92	0
13	2	46	151.3	20.1	3	72.7	5.7	4.23	13.2	208	63	57	87	161	89	5	14.15	1
12	2	129.8	170.8	44.5	2	122.8	7.6	4.23	11.7	237	58	50	127	195	90	5.4	17.38	0
16	1	69.1	174.2	22.8	1	76.5	5.6	4.8	15	265	38	82	56	110	89	5.3	4.34	0
13	1	86.5	170.5	29.8	4	100.4	9.2	4.44	13.4	353	57	67	75	145	101	5.6	15.47	0
19	2	82	169.1	28.7	4	92.5	6.8	4.61	13.1	207	47	26	82	134	87	5.4	6.06	0
12	2	58.7	164.7	21.6	1	78.8	7.1	4.04	12.7	267	58	80	81	155	90	5.3	15.85	0
13	1	39.1	145.3	18.5	2	63.2	4.3	4.69	12.2	217	54	98	116	190	97	5.7	75.02	1
19	2	78.1	156.4	31.9	4	99.8	8.2	4.06	11.6	338	48	75	93	156	83	5.4	6.77	0
14	2	45.7	161.2	17.6	3	65.4	3.8	3.95	13.1	205	81	63	110	204	106	5.3	17.82	0
15	1	42.5	157.2	17.2	1	62.2	4.1	4.41	14.2	254	54	81	66	136	94	5.1	2.82	0
15	2	53.8	151.8	23.3	4	85	7.6	4.28	13	225	64	69	78	156	90	5.2	14.42	0
12	2	47	158.4	18.7	2	65.5	3.8	4.24	12.9	233	57	55	82	150	87	5.5	14.16	0
13	1	70.4	165.5	25.7	2	84.8	2.7	5.1	14.1	174	44	56	65	120	99	5.2	22.75	0
13	1	59.6	183.3	17.7	2	67.8	4.6	4.27	13.9	168	58	40	50	116	99	5.2	7.83	0
19	1	74.8	185.1	21.8	1	77.6	5.3	5.12	15.8	156	54	80	73	143	95	5.3	8.66	0
13	2	48	157.2	19.4	3	71.6	5.6	4.31	12.6	266	62	51	57	129	84	5.4	7.09	0
14	1	52.4	174.9	17.1	4	66.5	4.4	4.77	14.3	222	53	52	69	132	99	5.3	9.1	0
12	2	70.6	153.3	30	1	103.7	5.6	4.86	14.4	174	42	75	96	153	96	5.4	17.88	0
15	2	44.3	156.9	18	4	70.5	4.7	4.7	14.7	247	58	112	105	185	89	4.8	19.57	0
16	1	76.1	177.2	24.2	2	80	4.9	5.32	14.3	227	49	44	109	167	91	5.3	10.79	0
16	1	62.8	174.4	20.6	3	78.5	7.5	5.28	15.7	128	58	72	67	139	95	5.1	5.79	0
16	2	46.4	150.6	20.5	3	66.1	6.2	4.39	12.6	277	66	51	63	139	92	5.1	11.18	1
18	1	98.3	173.7	32.6	4	105.3	5.7	5.11	15.2	190	51	88	99	168	105	5.3	18.55	0
12	1	45.7	153.5	19.4	2	66	8.6	4.41	13.6	373	46	32	94	146	94	5.6	8.87	0
18	1	54.1	168.7	19	2	67.4	6.6	5.39	15.5	208	52	30	65	123	94	5.2	5.4	0
13	2	43.5	150.6	19.2	3	68	8.2	4.47	14.4	310	60	36	66	133	89	5.2	8.93	0
12	2	45	164.3	16.7	1	65.8	4.8	4.58	14.4	153	47	71	111	172	93	5.2	8.86	0
13	2	50.7	162.3	19.2	1	72.6	5	4.28	13.9	250	59	86	108	184	90	4.8	3.72	0
13	1	32.7	147.3	15.1	4	58.6	5.9	4.64	13.9	246	65	29	88	159	75	5.5	0.66	0
15	2	49.4	161.2	19	1	76.2	7.8	4.51	13.5	370	59	112	137	218	90	5.3	8.11	0
12	2	63.6	161	24.5	3	88	7.9	3.99	13.1	279	52	64	70	135	96	5.6	21.28	0
18	1	71.6	172.8	24	2	78.1	4	5.17	15.4	221	40	88	124	182	96	5.2	8.08	0
14	1	54.8	170.2	18.9	1	70.6	6.5	5.09	13.5	219	47	52	66	123	87	5.6	10.48	0
17	2	55.2	168.6	19.4	1	73.5	8.5	4.7	14.3	231	74	58	53	139	89	5.1	6.22	1
12	2	51.8	158.8	20.5	2	70.9	4	4.39	13.3	249	64	77	101	180	85	4.9	20.67	0
13	2	41.7	141.9	20.7	4	67.5	8.5	4.5	13.1	359	58	101	152	230	100	5.5	9.97	0
17	2	77.1	173.1	25.7	1	90	5.9	4.05	12	219	57	89	87	162	89	5.2	12.6	0
17	1	76.6	180.9	23.4	4	82	6.3	4.93	15.2	155	54	21	62	120	97	5.2	12.04	0
18	2	71.4	162.5	27	1	86.2	7.2	4.07	12.9	236	52	168	70	156	88	4.8	7.41	0
12	1	30.7	143.1	15	1	60.9	7.8	4.41	13.3	271	50	53	122	183	100	5.5	6.73	0
19	1	71.2	165.1	26.1	2	78.5	5.6	5.07	15.2	274	45	151	100	175	98	4.6	9.52	0
12	2	94.8	159.8	37.1	2	116.7	6.6	4.84	13	380	43	259	122	217	109	5.4	106.85	0
12	1	73.9	158.6	29.4	3	93	5.1	4.73	14.1	243	60	82	69	145	103	5.2	30.12	0
19	2	45.4	151.7	19.7	2	68.1	5.2	4.24	12.2	284	52	32	70	128	88	4.1	6.33	0
17	2	104.6	167.5	37.3	2	110.3	9.4	4	12	215	45	36	84	136	90	5.4	16.56	0
19	1	62.9	173.3	20.9	4	74	4.8	5.26	15.1	171	36	43	49	94	90	4.7	6.75	0
14	1	62.9	173.8	20.8	3	73.5	4.1	5.18	16.2	98	52	53	59	122	107	5.1	17.02	0
16	1	67.3	170.4	23.2	2	74.2	5.1	4.79	14.5	284	61	57	82	154	89	5.1	6.14	0
14	1	110.2	168.8	38.7	4	115.9	10.8	5.84	16.6	214	34	73	110	159	94	5.7	21.11	1
19	2	77.9	160	30.4	3	92	7.3	4.75	14.3	263	38	68	124	176	93	5.1	21.9	0
12	1	46.9	161.3	18	1	71.8	6.9	5.01	13.9	209	57	87	85	159	96	5.5	10.8	0
14	1	52.8	167.1	18.9	1	71	5.4	4.94	15.2	229	30	86	95	142	86	5.2	4.06	0
12	1	45.4	158.9	18	4	65.2	5.4	5.05	14.9	285	64	111	80	166	96	5.4	6.49	0
15	2	76.3	169.8	26.5	1	91.8	7.4	5.28	14.8	243	38	96	118	175	94	5	9.36	0
13	1	54.9	161.3	21.1	4	74.1	6.1	5.92	15.9	231	46	129	60	132	111	5.3	10.88	0
14	2	53.6	161.4	20.6	2	68.7	4.2	4.39	13.1	238	48	73	68	131	69	5.4	19.12	0
14	2	47.2	154.7	19.7	3	73	4.1	4.89	13.1	179	44	101	57	121	90	5	18.18	1
13	1	63.6	167.6	22.6	3	83.1	6.6	5.37	15.8	210	57	100	81	158	103	5.1	16.92	0
12	2	55.9	143.3	27.2	1	86.3	4	5.39	15.1	229	31	72	76	121	87	5.2	18.31	1
13	1	33.6	147.7	15.4	1	60.8	7.3	5.24	13.8	311	50	57	81	142	110	5.2	6.94	0
16	1	89.9	170.8	30.8	1	100.2	5.3	5.51	16.7	263	40	80	70	126	102	5	12.73	1
15	1	52.3	167.8	18.6	4	69.2	4.6	5.06	14.9	222	59	75	114	188	90	5.2	4.85	0
16	1	132	177	42.1	2	129	6.1	4.87	13.2	142	38	78	100	154	95	5.6	41.31	0
15	1	61.6	169.4	21.5	4	67.9	4.8	6.57	15	242	53	36	107	167	96	5.5	16.85	0
14	2	83.3	168.3	29.4	1	101.5	9.9	4.61	13.4	273	36	95	121	176	89	5.4	21.35	0
18	1	60	168.7	21.1	3	71.9	7.2	5.4	16.5	259	55	79	70	141	108	5.4	10.13	0
13	2	53.9	165.6	19.7	2	74	5.7	4.31	13.5	211	52	55	117	180	91	4.6	20.49	0
13	1	67.6	160	26.4	2	79.3	4.8	5.02	12.2	310	62	29	63	131	98	5.8	8.89	0
17	2	46.1	154.8	19.2	3	71	7.4	4.5	13.1	357	62	70	104	180	106	5.2	15.44	0
19	2	48.5	159.7	19	2	66.1	3.4	4.39	13.5	166	65	45	94	168	76	5.1	37.9	0
12	1	31.8	148.3	14.5	2	55.2	5.4	4.54	13.7	232	64	40	62	134	85	4.3	10.86	0
19	2	55.2	156.8	22.5	2	81.9	5	4.18	10.4	373	64	56	161	236	93	4.8	24.11	0
14	1	62.8	178.4	19.7	3	74.7	4.8	4.99	14.9	217	54	26	59	118	106	5.2	11	0
19	2	46.9	153.8	19.8	3	67.2	8.6	5.01	14.3	230	65	49	85	160	91	5.1	12.66	0
16	2	57.2	164.7	21.1	4	75.9	4.2	5.05	12.7	251	66	52	85	161	100	5.5	12.22	0
18	2	53.8	156.1	22.1	1	78.5	6.1	4.32	13.8	244	56	34	91	154	72	4.8	3.28	0
13	1	89.3	155.1	37.1	3	112.2	6.9	5.05	13.7	312	60	70	118	192	105	5.8	17.35	0
16	1	57.4	174.1	18.9	1	72	6.8	5.05	15.5	294	49	98	71	140	87	5.1	8.34	0
16	1	73.3	180.11	22.6	2	76.2	5.5	5.1	15.7	238	47	29	69	122	83	5.1	4	0
16	1	73.2	167.5	26.1	3	101.2	11.1	5.27	14.9	335	54	130	106	186	107	5.5	47.08	0
15	2	37.9	159.7	14.9	3	66.7	6.1	5.14	14.6	175	45	103	161	227	91	5	5.12	0
16	1	114.1	185.3	33.2	2	104.8	6.6	4.97	13.4	194	48	40	79	135	102	5.3	20.51	0
18	2	123.1	159.1	48.6	1	114.4	11.6	4.34	12.2	283	42	128	150	218	90	5.2	17.08	1
13	2	37.5	153.8	15.9	3	64.2	8.2	4.66	14.9	239	68	85	62	147	98	5.3	10.85	0
19	2	65.5	161.2	25.2	1	85.6	7.6	4.65	15.4	253	48	88	108	174	92	5.4	8.81	0
17	2	67	167.1	24	3	85.3	9.6	5.18	12.5	302	49	53	97	157	91	5.7	13.45	0
19	1	58.8	174.5	19.3	2	66.8	6.1	5.11	15	183	44	25	52	101	90	5.4	7.04	0
16	2	87.6	163.8	32.6	3	102.2	10.9	4.97	13.8	254	43	154	168	242	92	5.2	17.93	1
18	2	48.7	161.6	18.6	3	75.8	7.4	4.66	13.9	219	53	87	97	167	101	5.3	8.74	0
19	2	55.7	154.4	23.4	4	81.2	6.4	4.16	11.9	321	60	61	86	158	97	5.1	11.7	0
18	2	76.8	163.8	28.6	2	89.2	7.8	4.89	12.5	239	45	76	93	153	95	5.7	14.92	0
12	2	46.5	147.5	21.4	3	71.2	5.9	5.01	13.6	303	48	103	89	158	95	5.2	15.56	0
17	1	67.3	176.1	21.7	2	76.5	6.9	4.32	13.1	277	53	85	67	137	105	5	14.07	0
18	1	83.2	168.4	29.3	4	89.7	5.9	6.39	15.5	236	48	159	134	214	105	5.3	10.76	0
12	2	60.5	172.6	20.3	3	76.2	11.1	4.8	14.4	202	61	97	54	134	98	5.1	13.38	0
13	1	88.7	180.5	27.2	4	98.1	6.6	6.18	15.7	276	44	180	90	170	99	4.2	30.85	0
16	1	59.1	169.8	20.5	2	67.9	3.8	4.05	12.3	284	57	28	61	124	97	5.4	3.94	0
12	2	36.2	151.8	15.7	1	57.7	3.8	4.45	14.1	272	73	43	67	149	91	5.1	5.01	1
15	1	127.4	176.3	41	1	127.6	9.4	5.6	15.4	327	39	177	139	213	95	5.9	77.27	1
18	1	64.2	170.1	22.2	4	79.2	6.3	6.02	15.4	200	54	82	116	186	97	5.4	7.71	1
12	1	58.7	169.2	20.5	2	73.7	4.9	4.55	12.9	301	61	29	80	147	100	5.2	13.18	0
13	1	52.4	153.2	22.3	4	79.6	7.2	5.24	13.8	275	52	52	88	150	108	5.5	21.29	0
12	2	45.6	158.4	18.2	3	66.2	5	4.17	13.1	282	57	65	90	160	93	5.2	10.2	0
17	2	126.1	166.2	45.7	2	126.9	10.1	3.82	11.7	372	50	70	122	186	89	4.9	47.19	0
13	1	42.6	158	17.1	2	64.7	3.7	4.07	12.1	247	43	80	95	154	74	4.4	5.87	0
12	2	49.5	157.4	20	3	71.9	4.6	4.74	13.7	193	61	47	75	145	115	5.1	14.41	0
12	2	71.2	160.9	27.5	3	86.6	5.7	4.44	13.4	198	51	104	39	111	94	5.3	14.67	0
16	1	98.5	180.3	30.3	3	100.8	6.6	5.14	15.9	167	56	81	80	152	94	5.2	12.51	0
12	1	41.2	148.7	18.6	1	66.9	4.6	4.72	14.3	298	66	47	81	156	105	5.5	7	0
12	2	61	159.5	24	2	79.8	5.6	4.36	12.6	272	42	67	54	109	84	5.5	30.27	0
18	2	102.3	164.1	38	4	107.7	6.9	4.42	12.7	252	31	119	116	171	94	5	10.65	0
18	2	82.8	169.3	28.9	2	90.6	4.5	3.92	11.5	359	76	31	91	173	99	5.9	11.85	0
13	1	62.6	175.4	20.3	2	70.3	5	5.14	15.1	340	46	39	67	121	84	4.8	7.17	0
19	2	173.3	158.9	68.6	2	163.3	7.2	4.73	11.2	367	46	72	113	173	91	6	28.39	0
12	1	33.7	148.4	15.3	4	60	4.5	4.87	15	329	63	97	73	155	99	4.8	9	0
17	1	118	167.3	42.2	2	116.4	6.8	4.73	13.9	299	41	30	55	102	101	5.5	15.08	0
14	2	52.3	162.5	19.8	4	76.3	5.6	4.57	13.5	181	66	46	125	200	101	5.3	19.38	0
15	1	68.3	189.2	19.1	3	77.7	5.4	5.54	16.4	208	68	105	90	179	88	5.1	12.57	0
17	2	42.2	148.4	19.2	3	69.1	8	4.44	14.3	180	47	56	54	112	99	4.6	18.94	0
14	2	48.1	152.6	20.7	1	76.5	7.4	4.68	14.9	293	39	69	51	104	104	4.8	4.89	0
15	2	61.5	163.5	23	2	81.2	5.7	4.2	10.9	285	73	43	111	193	83	5.4	10.38	0
17	2	55.6	151.5	24.2	3	74.8	7.3	4.47	13.7	281	37	191	99	174	87	5	16.17	0
13	2	67.9	167.4	24.2	3	86.2	5.9	4.41	12.7	190	50	47	61	120	93	5.4	9.28	0
15	1	117.8	179.9	36.4	2	106.2	6.4	5	14.3	199	44	47	122	175	100	5.4	34.71	0
14	1	87.7	170.2	30.3	1	112.6	5.7	4.82	12.5	322	53	95	69	141	100	5.8	24.64	0
14	2	52.6	158.8	20.9	4	75.7	7.5	4.86	10.9	371	86	86	113	216	83	5.5	27.18	0
15	1	63.7	167.7	22.7	4	74.6	4.9	5.76	14.7	213	55	57	85	151	104	5.8	7.63	0
16	2	91.7	157.9	36.8	2	106	5.9	4.48	12.3	188	47	43	47	103	95	5.1	36.42	0
15	2	37	159.3	14.6	4	60.1	3.8	5.36	14.8	238	101	47	65	175	101	5.6	7.1	0
19	2	71.6	161.6	27.4	4	85.5	9.7	4.9	14.4	260	61	103	96	178	95	5.1	15.96	0
18	1	74.7	173.9	24.7	2	78	5.7	5.46	16.3	217	49	38	68	125	96	5.2	6.92	0
14	1	73.8	166.3	26.7	3	88.7	5.6	4.76	14.1	225	51	122	109	184	98	5.7	14.67	0
18	2	52.5	157.1	21.3	4	74.5	4.7	3.97	12.2	186	48	53	64	123	82	5.1	3.58	0
15	1	63.3	177.9	20	2	75	4	5.2	14.5	224	42	46	78	129	91	5.4	5.6	0
15	1	133.3	177.3	42.4	3	132.2	5.6	4.97	13.8	258	48	54	76	135	95	5.8	64.75	1
16	2	46.8	155.8	19.3	1	71.8	7.8	4.78	14.5	227	50	43	54	113	87	5	5.52	0
14	1	76.1	185.9	22	2	79.8	4.3	4.53	14.4	268	53	22	93	150	94	5.6	6.75	0
14	2	69.9	164.6	25.8	2	86	5.8	4.46	12.5	222	64	90	94	176	80	5.5	69.56	0
13	1	66.6	171.9	22.5	4	82.3	6.6	5.3	16.2	197	40	70	127	181	103	5.2	14.94	0
19	2	113.1	159.6	44.4	1	118.8	9.1	4.72	12.1	370	35	160	68	135	88	5.7	32.3	0
17	2	55.1	152.5	23.7	4	77.5	4.1	4.34	11.7	246	40	64	90	143	81	5	15.95	0
18	2	46.5	167.8	16.5	2	66.2	8.4	4.22	13.3	270	62	71	103	179	104	5.3	19.49	0
12	1	41.2	148.4	18.7	3	67.2	5.2	4.77	14	217	37	158	87	156	107	4.9	12.86	0
17	1	63.8	176.9	20.4	4	70	8.2	5.59	16.5	198	62	84	22	101	107	5.5	15.7	0
14	1	69.4	181.1	21.2	1	75.4	6.2	4.95	14.4	131	44	69	66	124	105	5.4	13.87	0
15	2	53	158.5	21.1	2	69.5	11.3	4.31	12.9	234	49	37	66	122	77	5.5	4.38	0
17	2	53.5	165.3	19.6	2	67	6	4.65	14	240	65	63	98	176	93	5.5	6.48	0
19	2	79.8	164.7	29.4	2	97.3	5.5	4.39	13.4	229	57	46	100	166	89	5.4	21.48	0
16	1	64	175.8	20.7	4	77.2	8.8	4.28	14.3	195	42	32	71	119	88	5.3	4.25	0
12	2	76.4	170.3	26.3	4	89.7	7.1	4.6	13.8	260	61	133	92	180	100	5.2	15.26	0
12	1	74.3	152.6	31.9	3	94.6	7	5.26	14.2	231	48	50	61	119	98	5.2	25.39	1
16	1	79.1	175.7	25.6	1	91.5	6	5.57	16.3	192	49	111	46	117	100	4.9	12.85	0
13	2	41.7	148.4	18.9	4	64.9	4.1	6.05	11.1	262	45	106	81	147	85	5.7	10.05	0
14	1	74.3	171.1	25.4	3	92.2	4.8	5.17	15.4	279	55	77	75	145	133	5	47.74	0
13	1	79.3	171.4	27	3	96.8	6.7	5.16	15.1	270	32	140	101	161	98	5.5	30.35	0
13	2	65.2	155.5	27	3	90.2	5.1	5.22	14.4	146	49	60	65	126	94	5.5	11.24	0
15	1	95	181.9	28.7	2	87.7	5	4.45	14.1	264	57	31	61	124	87	5.2	2.19	0
14	2	90.5	157.4	36.5	4	110.2	5.9	5.05	14.6	290	45	97	36	100	96	5.2	27.56	0
12	1	42.4	163.5	15.9	4	64.9	3.8	5.34	15.4	248	44	301	67	171	98	5.3	17.13	0
15	1	64.9	182.1	19.6	2	70.5	3.5	4.65	13.9	213	44	56	67	122	84	5.5	3.99	1
19	1	77.5	165	28.5	4	90.5	7.2	5.6	15.8	209	60	78	146	222	93	4.7	12.64	1
18	1	96.3	182.3	29	4	104.6	7.5	5.99	15.2	272	63	101	81	164	92	5.3	34.85	1
19	1	52.8	164.2	19.6	3	72.9	5	5	16	305	70	77	112	197	98	4.4	4.28	1
12	2	50.5	167	18.1	2	70.3	4.9	4.59	13.8	302	52	28	92	150	100	5	8.36	0
14	2	108.7	167.6	38.7	2	114.3	5.5	5.14	14.6	185	43	64	86	142	93	5.7	28.64	0
13	1	68.7	163.5	25.7	1	91.5	7.5	4.91	15	338	58	73	56	129	99	5.1	13.29	0
18	2	52.1	162.9	19.6	2	72	9.7	4.77	14.6	252	70	35	85	162	77	5.3	16.48	1
16	1	54.1	168.2	19.1	4	68.8	4.6	4.98	15.2	227	52	47	95	156	97	5.4	5.72	0
19	2	102.8	156.4	42	3	122.9	10.8	4.9	12.6	308	40	128	85	151	100	5.8	38.02	0
18	1	79.4	185.9	23	1	82.5	6.9	5.24	15.9	205	50	50	99	159	88	5.3	8.14	0
12	1	49	156	20.1	3	69	4.7	5.15	14.8	218	80	19	101	185	103	5.6	7.8	0
14	1	61.5	167.4	21.9	2	76.2	4.9	5.3	13.5	205	51	20	104	159	98	5.6	10.05	0
12	2	45.8	149.7	20.4	3	74.5	8.6	4.95	12.9	295	65	53	86	162	95	5.5	9.26	0
13	2	49.7	152	21.5	4	72	6	4.64	13.7	334	70	61	104	186	94	5.4	9.72	0
19	2	54.3	169.6	18.9	1	75	10.4	4.03	12.9	242	48	39	79	135	91	5.2	6.05	0
17	1	91.7	168.1	32.5	1	105.8	14.4	5.7	16.7	446	46	83	72	135	102	5.3	17.51	0
18	1	68.3	180.9	20.9	4	77.2	7.3	5.59	15.4	248	42	31	57	105	92	5.6	6.39	0
12	1	48.7	149.8	21.7	2	74.9	11.4	3.99	11.7	364	76	62	75	163	98	5.4	9.65	0
16	2	69.5	165.2	25.5	4	86.1	6.1	5.26	15.4	223	47	159	85	164	93	5.2	14.56	0
18	1	80.2	183.8	23.7	3	92.7	11.5	5.47	16.2	215	34	288	32	124	71	4.7	92.46	0
12	2	66.2	153.3	28.2	3	99.1	7.6	4.84	14.2	394	52	103	94	167	90	5.2	20.03	1
17	1	105.5	174.6	34.6	2	105.6	5.1	5.07	14.7	224	64	28	74	144	86	5.6	25.25	1
18	1	58.6	173.5	19.5	1	73.6	7	4.12	12.4	194	57	22	53	114	79	5.1	6.21	0
18	1	59.2	161	22.8	4	75.5	8.8	4.85	15.2	260	44	49	101	155	91	5	7.47	1
18	1	57.9	175.3	18.8	1	67.3	6.4	4.57	14.3	190	63	20	54	121	106	5	6.5	0
12	1	64	164.7	23.6	1	91	5.3	4.4	12.3	289	70	36	75	152	200	8	5.72	0
16	1	159.4	177.7	50.5	2	155.5	8.1	5.23	13.6	269	34	64	114	161	100	6	44.13	0
16	1	82.9	170	28.7	4	102.5	7.7	4.69	16.2	263	47	178	68	151	89	4.5	11.61	1
13	1	49.6	162.5	18.8	3	69.3	5.8	5.22	14.2	243	58	54	68	137	82	5.5	44.35	0
17	2	55.1	163.1	20.7	1	68.8	5.2	4.65	14.7	192	75	37	72	154	83	4.9	6.36	0
17	2	54.7	166.6	19.7	3	76	6.4	4.46	14.7	264	54	40	74	136	91	5	6.75	0
16	2	53.6	162.7	20.2	3	70.7	7.9	4.78	13.5	209	67	51	72	149	90	4.9	7.94	0
13	2	87	159.5	34.2	3	110.8	7.3	4.38	12.7	195	42	90	85	145	106	5.3	29.35	1
15	2	55	166.4	19.9	4	79.1	5.1	4.39	13.3	262	37	51	68	115	87	5.1	11.25	0
16	2	49.3	162.9	18.6	4	69.6	4.9	4.69	13.7	214	59	65	66	138	88	5.3	1.63	1
15	1	89.7	162.4	34	1	111.2	6.1	4.78	14.3	201	37	133	91	155	98	5.4	46.01	1
12	1	33.5	144.2	16.1	2	58.3	5.9	4.43	12.8	222	63	21	56	123	91	5.3	5.77	0
15	2	72	160.8	27.8	4	87.9	7.2	4.71	14.4	239	49	49	71	130	95	5.3	11.74	1
16	2	56.2	165.7	20.5	2	70.3	3.6	4.23	13	240	77	55	116	204	86	5.4	7.45	0
18	2	46.6	162.4	17.7	2	63.5	6.4	4.25	13	300	60	56	71	142	82	5	6	0
16	2	61.7	164.8	22.7	1	84.2	9	4.7	13.7	273	48	87	75	140	90	5	16.76	0
12	2	86.2	163.6	32.2	4	95	9	4.42	11.9	278	50	28	84	140	88	5.4	14.36	0
14	2	60.4	165.5	22.1	4	78.3	5.3	4.06	12.3	268	55	86	207	279	102	5.4	8.96	0
16	2	70.2	174.6	23	4	85.6	7.6	4.6	14.2	278	61	94	106	186	96	5.4	8.74	0
18	2	54.2	160	21.2	4	77.1	6.6	5.09	14.6	237	49	158	116	197	95	5	4.95	0
13	1	87	163.2	32.7	3	115	6.4	5.04	14.8	375	49	94	120	188	103	5.1	25.09	1
18	1	90.2	183.3	26.8	1	96.6	6.6	5.34	16	186	46	212	39	127	99	5	14.06	1
14	1	117.9	184.8	34.5	2	111.3	6	4.84	12.7	376	64	81	105	185	103	5.3	22.41	1
15	1	46.8	163.4	17.5	3	65	5.2	4.61	14.1	229	46	30	64	116	93	5.3	3.96	0
18	1	72	186	20.8	4	86.2	4.4	4.93	15.1	192	53	59	83	148	98	5.2	15.24	0
18	2	49.1	157.6	19.8	4	70.4	6.4	4.32	12.8	244	85	41	143	236	95	5.3	5.22	0
13	2	58.2	159.5	22.9	1	83.1	8.6	4.61	14.2	260	43	70	96	153	103	5.3	13.82	0
13	2	46.4	161.5	17.8	3	66.3	5.4	4.61	14.5	130	62	66	51	126	95	4.8	18.07	0
12	1	49.7	153.3	21.1	4	75.7	6.6	4.84	13.3	199	51	20	73	128	87	5	7.86	0
16	1	61.3	169.3	21.4	3	75.4	6.3	5.37	16.3	151	70	82	41	127	102	5.6	7.65	0
18	1	84.9	182.2	25.6	2	83.6	5.8	4.6	13.3	209	59	52	91	160	87	5.3	13.9	1
12	1	64.9	167.8	23	3	82	7.1	6.33	18.5	216	48	67	55	116	94	5.2	6.2	0
16	2	52.3	160.7	20.3	2	70	3.3	4.25	13	210	48	77	74	137	99	5.3	14.74	0
15	2	63.5	161.1	24.5	3	83.6	5.3	4.76	13.2	177	47	76	88	150	97	5.4	15.21	0
14	1	66.5	165.9	24.2	1	84.3	10.6	4.92	14.7	214	42	67	109	164	92	5.1	9.64	0
16	2	107.9	154.7	45.1	3	122	8.4	4.99	11.2	297	40	99	89	149	89	5.4	34.38	1
19	2	44.4	162.3	16.9	4	65.3	6	5.49	15.1	216	75	52	48	133	95	5.4	7.34	0
13	2	64.5	160.2	25.1	2	74.8	4.2	4.66	12.9	239	57	44	71	137	80	4.9	19.35	0
15	2	114.7	170.6	39.4	3	123	8	4.6	13.6	326	35	89	54	107	87	4.4	50.38	0
18	1	69.5	169.8	24.1	1	77.5	5.8	4.88	14.5	284	47	43	73	129	93	5	10.55	1
18	1	89.6	185.8	26	3	86.9	6.9	4.74	14.4	245	55	60	70	137	106	5.5	6.44	0
16	2	52.1	164.4	19.3	3	78.9	8.3	4.3	12.2	177	45	64	91	149	88	4.6	9.08	0
13	1	46.1	163.9	17.2	1	67	8.3	4.99	15	286	47	37	80	134	94	5.1	6.45	0
18	1	90	184.9	26.3	2	92	5	4.84	13.8	248	53	45	94	156	96	5.3	9.66	1
17	2	103.3	170.2	35.7	2	108	10	4.68	10.4	423	40	92	68	126	78	5.4	32.18	0
14	2	58.6	164.3	21.7	2	74.8	7.6	4.06	11.9	261	64	54	70	145	89	5.4	15.95	0
17	2	52.4	166.4	18.9	1	66.2	5.6	4.93	14	205	49	81	96	161	97	5.5	9.49	0
15	1	62.8	164.1	23.3	3	79.8	5.1	5.27	16	201	56	80	69	141	102	5	23.75	0
16	1	62.7	170.9	21.5	1	78.6	5.4	4.72	15	166	52	97	55	126	102	4.6	18.43	1
18	2	106.8	172.1	36.1	3	122	9.4	4.62	11.9	268	48	74	110	173	101	5.4	30.31	1
14	2	51.7	159.5	20.3	3	79.5	8.3	4.59	13.7	280	69	50	81	160	103	5	8.25	0
16	1	74	169.5	25.8	3	85.2	6.6	5.01	15.4	238	51	80	75	142	92	5.1	16.09	0
14	2	38.5	169.3	13.4	3	68.8	3.7	4.48	14.4	206	44	60	54	110	97	5.3	6.21	0
16	2	49.4	154.6	20.7	3	73.2	7.2	4.89	14.4	334	62	44	94	165	88	5.2	7.79	0
17	2	66.7	159.2	26.3	3	79.2	7.9	4.49	13.7	310	61	45	63	133	261	8.3	18.32	0
14	1	105.2	174	34.7	3	111	8.5	5.74	16.1	290	45	124	66	136	94	5.2	76.99	1
12	1	46.6	152.3	20.1	2	70.6	5.2	4.51	12.2	357	81	145	89	199	96	5.5	14.07	0
15	1	59.4	167.9	21.1	4	73.8	5.7	5.44	15.6	190	52	48	58	120	86	4.8	16.21	0
19	1	79.5	162.6	30.1	1	102.3	5.1	5.25	15	245	66	48	109	185	92	5.3	9.04	0
12	2	43.2	159	17.1	1	67.3	8.2	5.01	15	286	52	53	77	140	94	5.6	8.3	1
14	1	54.2	169.9	18.8	3	68.1	6.8	4.93	14.7	215	49	28	72	127	111	5.4	5.92	0
13	1	52.7	159.5	20.7	3	78.7	4.4	4.36	13.1	225	59	55	80	150	99	5.1	10.66	0
12	1	39.5	156.7	16.1	1	61.8	5	5.03	14.4	268	63	38	71	142	96	5.7	8.57	0
16	1	84.8	173.8	28.1	4	87.5	6.1	5.51	15.2	299	55	67	80	148	90	4.9	9.73	0
19	1	119.4	172	40.4	4	122.2	8.9	5.36	12.9	275	39	61	63	114	92	5.7	17.29	0
16	2	48.1	154.7	20.1	4	70.9	7.3	4.84	14	313	49	33	64	120	92	5	7.77	0
14	1	63.1	167.7	22.4	2	85.2	11.4	4.6	13.7	332	43	63	48	104	89	4.5	7.53	0
12	1	39.7	160.6	15.4	2	64.8	4.8	4.64	14.4	265	69	25	110	184	89	5.4	5.79	0
18	2	77.9	181.2	23.7	2	79.5	7.3	4.24	13.2	242	59	53	81	151	79	5.4	7.86	0
14	1	88.3	174.7	28.9	4	102	5.3	5.17	16	231	41	122	110	175	93	4.5	17.11	0
19	1	73.1	162.9	27.5	3	84.4	3.8	5.23	16.2	184	58	78	103	177	90	5.2	10.32	0
17	2	59.1	164.1	21.9	2	73.5	4.6	3.83	12.1	243	69	72	118	201	83	4.7	21.85	0
12	1	52.2	162.6	19.7	1	73.8	6.9	4.57	13.2	339	47	82	104	167	104	5.4	8.96	0
14	2	51.6	162.7	19.5	1	71.5	6.8	4.63	13.9	287	52	60	105	169	97	5.2	8.45	0
18	2	54.1	162.1	20.6	3	75.5	5.1	4.3	13	204	46	64	69	128	86	5	8.51	1
15	2	55.1	154.8	23	1	70	5.9	4.13	12	342	46	34	95	148	89	5.1	8.18	0
15	1	60.8	161.5	23.3	4	73.4	5.1	5.45	16	177	40	112	90	152	96	5.1	5.15	1
19	2	73.3	158.8	29.1	4	88.9	6.9	4.8	11.8	296	57	88	91	166	97	5.7	13.35	0
12	2	55.9	153.5	23.7	4	81	4.2	4.27	11.9	196	65	35	154	226	91	5.5	10.54	0
16	1	96.1	178.1	30.3	3	104	8.8	5.02	16	205	42	70	65	121	94	5.2	16.68	1
12	1	58.7	157.3	23.7	4	87.5	8	5.28	14.5	231	41	165	129	203	107	5.4	35.53	0
18	2	86.3	152.4	37.2	1	117.1	9.4	4.73	14	237	44	123	117	186	101	5.3	23.71	1
12	2	42.3	157.3	17.1	2	65.5	4.6	5.39	14.7	335	69	74	124	208	85	5.3	16.42	0
16	2	68.1	167.9	24.2	2	71.9	5.6	4.26	11.4	226	60	31	108	174	87	5.5	12.02	0
17	2	53.9	157.7	21.7	1	77.4	5.7	4.37	13.1	263	45	123	106	176	81	4.5	7.06	0
18	2	52.6	154.6	22	4	75.4	5.7	4.64	13.4	208	54	49	73	137	94	5	6.13	0
16	1	59.7	185.6	17.3	1	72.5	5.4	5.32	15.7	189	49	58	101	162	96	4.9	6.38	0
14	2	60.1	164.2	22.3	1	74.5	5.9	4.16	12.5	301	64	84	98	179	97	5.5	16.34	0
15	2	53	154.7	22.1	4	75.4	6	4.86	12.9	198	61	39	81	150	86	5.2	5.32	0
17	2	77.5	158.2	31	4	97.9	8	4.92	13.4	250	46	149	83	159	99	5.4	27.35	0
13	1	59	171.5	20.1	3	73.8	5.7	5.11	15.3	190	51	47	70	130	100	5.4	7.86	0
18	2	52.7	149.8	23.5	1	75.9	6.2	4.32	13.3	224	54	69	94	162	79	4.6	5.51	0
16	1	62.4	171	21.3	3	78.2	5.7	4.89	15.4	208	42	88	72	132	101	5	7.38	0
12	1	74.2	164.2	27.5	2	90	4.1	4.41	13.7	217	49	69	94	157	108	5.3	16.14	0
16	2	77.1	158.1	30.8	2	92.1	11.6	4.99	12.7	266	40	94	142	201	84	4.9	13.61	0
15	2	63.2	149.8	28.2	3	84.8	9.1	4.94	13.5	252	59	43	53	121	90	5.2	19.21	0
12	1	45	155	18.7	1	70.2	9.1	4.6	14.2	242	35	93	82	136	129	5.2	28.55	0
12	2	83.2	158.1	33.3	4	101.8	7.6	5.02	15.4	321	41	54	77	129	93	5.2	37.37	0
13	2	49.9	153	21.3	3	73.5	5.5	4.66	13.7	188	54	61	61	127	93	4.9	10.15	0
19	1	63	172	21.3	1	74	7.4	4.93	15.3	238	46	100	109	175	111	5.4	5.11	0
14	1	66.4	183.3	19.8	1	75.4	6.3	5.47	15.6	159	55	70	37	106	100	5.1	6.56	0
15	2	49.5	166.9	17.8	1	67.4	3.6	4.78	13.8	237	60	69	84	158	75	5.2	12.77	0
16	1	109.4	186.8	31.4	1	111.2	6.3	5.12	14.7	156	41	56	61	113	101	5.3	27.18	0
12	2	36.4	144.9	17.3	1	61	5.3	4.6	13.8	207	88	78	111	215	98	5.2	10.35	0
17	2	91.1	161	35.1	3	111.5	7.4	4.43	13.9	297	36	209	134	212	89	5.5	13.23	0
13	2	67.6	159.9	26.4	4	80.8	4.1	4.52	12.1	117	68	25	62	135	95	5	11.69	1
18	2	61.1	170.8	20.9	2	75	6.3	4.39	12.9	233	72	51	51	133	96	5.5	10.9	0
18	2	44.7	155.4	18.5	1	72.4	8.4	4.41	13.7	199	61	33	89	157	89	4.8	2.54	0
14	1	40.8	154.8	17	3	68.7	6.9	4.69	12.9	171	54	118	96	174	94	5.1	6.82	0
16	2	89.3	164.4	33	4	100.3	10.6	4.66	11.4	343	39	56	93	143	99	5.7	29.72	0
16	1	52.9	170.4	18.2	1	67.5	7.6	5.25	14.5	214	38	69	73	125	98	5.4	9.1	0
15	1	70.2	171.2	24	1	79.8	7.6	4.98	15	239	60	80	43	119	79	5	8.24	0
12	1	40.4	162.4	15.3	2	57.9	7.4	4.43	12.7	356	64	87	49	130	98	5.3	23.24	0
17	1	80.3	174.9	26.3	1	87.9	5.9	5.08	13.8	261	43	117	109	175	96	5.3	8.98	0
14	2	44.2	150.9	19.4	3	70	6.3	4.84	13.8	284	64	150	84	178	88	5.2	9.34	1
12	1	51.7	155.2	21.5	4	80.4	7.1	5.16	12.8	283	44	87	65	126	85	5.4	21.21	0
19	2	63.5	172.1	21.4	1	82.5	7.1	4.51	14.1	204	57	31	90	153	95	5.2	4.14	0
18	1	61.5	174.4	20.2	4	74.8	4.6	5.12	15.6	211	45	60	46	103	96	5.5	4.23	0
12	1	98.3	168.7	34.5	2	100.7	5.7	4.57	12.1	441	85	53	87	183	90	5.5	47.03	0
12	1	47.3	145.9	22.2	3	78.6	7	4.82	12	206	45	143	119	193	93	5.6	17.76	0
17	1	85.7	190.3	23.7	4	81.4	5.3	4.94	15.1	210	53	59	108	173	97	4.9	4.83	0
12	1	30.1	136.7	16.1	4	59.9	5.4	4.67	12.8	246	66	80	118	200	95	5.5	8.9	0
16	2	87.4	156.3	35.8	3	117	8.1	5.04	14.7	278	60	83	122	199	101	5.4	38.2	1
13	2	33.3	150.1	14.8	4	57.4	5.4	4.61	12.9	189	42	62	82	136	102	5.1	6.83	0
13	2	39.2	142.9	19.2	3	65.6	5.9	5.02	16.1	291	59	68	69	142	100	5.3	10.71	0
15	1	92.9	180.9	28.4	2	91.7	4.9	5.15	15.4	220	45	60	60	117	92	5.1	15.72	0
19	2	58.9	165.9	21.4	4	79.1	7	4.63	14.6	239	49	103	108	178	86	5.3	6.15	0
15	2	50.9	160.7	19.7	1	70	4.2	4.09	13.1	183	52	62	82	146	91	4.5	8.08	1
12	1	40.6	150.4	17.9	1	66.3	7.4	4.39	12.9	286	31	242	57	136	87	5.5	14.44	1
13	2	52.2	162.5	19.8	1	71.1	7.1	4.49	14.1	241	62	59	93	167	101	5	8.27	0
19	2	54.1	171.7	18.4	1	73.3	8.6	4.7	14.8	236	46	54	84	141	101	5.4	12.58	0
14	1	54.5	176.2	17.6	2	68	5.4	4.97	12.9	200	62	43	111	182	80	6	3.09	1
14	2	42.8	158.1	17.1	1	66	4.9	4.69	15.1	264	70	43	61	140	98	5.1	13.31	0
15	2	57.9	162.5	21.9	1	78	7.4	4.64	14.3	278	61	56	63	135	94	4.9	11.4	0
19	1	69.7	176.5	22.4	3	80.5	4.6	5.48	16.4	227	66	118	71	161	92	5.1	2.37	0
19	2	63.1	166.3	22.8	1	75.5	5.2	4.2	11.3	239	60	35	91	158	93	4.9	4.46	0
17	1	72.8	180.5	22.3	4	82.5	4.5	5.46	16.7	142	37	122	72	133	94	4.9	10.96	0
19	1	74.3	169.5	25.9	2	78.3	4.1	5.2	14.8	174	42	32	109	157	88	5.4	9.26	0
12	1	54.1	152	23.4	3	80	3.5	4.83	13.5	256	75	48	113	198	96	5.3	8.49	0
17	1	69.7	180.4	21.4	1	74	5.1	4.89	14.7	201	20	160	84	136	86	4.7	7.64	1
18	2	45.8	150	20.4	1	70.6	13.6	4.21	12.7	343	60	36	78	145	95	5	4.27	0
16	2	81.1	166.7	29.2	4	98.4	7.6	4.47	13.5	381	59	162	94	185	91	4.7	9.77	0
18	1	82.7	193.8	22	2	75.4	5.6	4.36	13.8	212	48	74	87	150	94	5.1	16.15	0
15	1	103.1	174.2	34	2	112	3.3	4.19	12	222	45	28	104	155	110	5.8	27.79	0
15	2	84.1	161.4	32.3	1	104.5	6.2	4.72	12.7	225	53	78	102	171	94	5.1	17.41	1
19	2	48.1	149.9	21.4	4	76.7	7.3	4.32	13	370	54	59	123	189	75	5.2	7.84	0
13	1	48.5	166.4	17.5	4	66	5.4	5.1	14.3	282	45	40	68	121	94	5.6	4.09	0
13	1	50.9	162.6	19.3	2	64.2	4.4	4.64	13.4	290	52	96	75	146	107	5.9	16.59	0
12	1	42.6	156	17.5	4	64	4.1	5.04	14.3	283	91	66	93	197	97	5.3	11.75	0
19	1	103.4	182.1	31.2	2	102.7	3.6	5.42	15.3	218	48	67	105	166	90	5.1	8.89	0
18	2	56.6	165	20.8	1	73.2	5.4	5.18	14.5	175	57	99	90	167	89	5.1	7.11	0
19	2	49.9	159.1	19.7	2	74.6	4.1	5.41	10.8	172	48	47	57	114	99	5.6	5.69	0
18	2	66.4	169.5	23.1	1	77.5	5.7	4.51	13.2	277	78	35	73	158	84	5.3	8.88	0
12	1	45.8	166.4	16.5	3	64.9	7.6	5.04	15.4	221	55	37	81	143	100	4.6	4.21	0
14	1	57	174.2	18.8	4	69.2	4	5.4	13.6	243	72	25	61	138	94	5.7	5.44	0
14	1	82	169.1	28.7	2	84.5	3.7	5.13	14.5	258	30	97	93	142	87	5.2	15.29	1
16	2	67	170.3	23.1	1	78.9	6.1	4.94	11.9	306	41	43	96	146	96	4.9	11.31	0
19	2	57.3	156.3	23.5	2	70.3	5.1	4.95	12.4	270	45	32	59	110	90	5.2	7.77	0
14	2	62.5	163.9	23.3	2	74.9	3.1	4.66	13.7	155	49	46	55	113	93	4.9	7.45	0
15	2	54.5	163	20.5	2	68	4.7	4.29	12.6	246	55	30	67	128	92	4.9	13.12	0
15	1	52.9	174.4	17.4	3	66.5	6.3	5.33	15.6	265	48	43	46	103	99	5.5	5.3	0
13	2	59.1	160.7	22.9	3	80.5	7.2	4.42	13	207	36	69	90	140	98	5.3	12.62	0
19	1	76.7	170.9	26.3	1	91.4	4.5	4.78	15.4	242	72	64	53	138	94	4.6	7.29	0
14	1	77.9	165.9	28.3	3	94.5	2.7	5.06	15.7	239	37	35	58	102	90	5	27.69	0
14	1	51	164.1	18.9	2	67.1	6.6	4.34	13.7	317	59	58	75	146	90	4.7	11.17	0
19	2	45.3	157.6	18.2	4	70.8	6.6	4.33	12.5	222	72	71	60	146	85	5.4	5.44	0
15	1	53.3	164.2	19.8	4	69.1	4.6	4.84	13.5	223	60	52	60	130	91	5.5	3.79	0
16	1	112	176.7	35.9	4	102.3	14.6	4.75	14.1	259	48	13	50	101	89	5.3	4.99	0
15	2	44.5	155.9	18.3	3	64.4	7.5	4.28	13.1	162	47	61	48	107	89	5.3	4.25	0
13	1	53.6	165	19.7	2	69.6	7.1	5.2	15.1	255	63	36	64	134	95	5	6.48	0
16	2	60.1	165.7	21.9	3	89.7	5.4	4.34	12.1	218	71	52	83	164	91	5.3	26.08	0
14	1	53.3	174.4	17.5	2	69.5	4.3	4.75	13	247	54	33	61	122	96	4.9	10.2	0
18	1	64.8	166.7	23.3	4	78.2	5.9	5.36	16.3	183	61	52	85	156	92	5.4	12.68	1
19	1	47.9	165.2	17.6	3	69.9	7.3	5.24	15.9	228	51	70	103	168	90	5.4	6.23	0
18	1	78.9	164.4	29.2	1	101.4	6.1	5.09	15.7	276	43	145	96	168	101	4.8	9.72	0
14	2	105.2	168.5	37.1	3	114	5.2	4.79	13.9	297	52	114	109	184	96	5.3	26.83	0
18	1	122.5	183.3	36.5	1	107.9	5.3	5.04	15	261	33	135	176	236	103	5.5	32.14	1
19	2	69.4	165.3	25.4	1	84.5	5.8	4.05	13	256	58	59	88	158	87	4.8	10.61	0
19	2	99.7	162.7	37.7	1	117.3	10	4.67	13.5	278	31	236	95	173	93	5.3	31.77	0
18	1	99.5	181.7	30.1	3	98.8	7.8	5.52	15	164	29	226	58	132	63	5.3	16.39	0
13	1	52.8	166	19.2	3	78.7	7.6	5.44	16.2	298	67	92	72	157	104	5.3	16.17	0
13	1	54.2	164.7	20	2	71.2	4	4.45	13.5	255	45	26	62	112	95	4.8	5.07	0
19	2	87.4	164	32.5	2	87.3	5.9	4.28	12.3	270	56	16	54	113	90	5.2	4.74	0
17	1	80.6	184.4	23.7	2	80.2	7.5	5.15	15.3	194	60	46	109	178	94	5	6.91	0
14	2	72	152.7	30.9	3	95.6	6.9	4.57	13.4	284	69	63	91	173	85	5.4	13.59	0
16	1	81.2	170.8	27.8	4	88.8	5.1	5.42	14.8	167	50	68	72	136	78	5.1	7.75	0
13	1	75.5	172.4	25.4	1	92.8	6.2	5.42	15.1	207	41	142	99	168	94	5.2	11.91	0
16	2	62.3	161.7	23.8	1	81	6.3	4.18	13.7	226	60	59	69	141	105	5	14.33	0
12	2	65.1	156.5	26.6	3	83	8.4	4.32	12.3	461	53	76	110	178	91	5.5	27.13	1
16	1	61.2	162.7	23.1	1	78.7	8.2	5.01	15.8	151	50	37	88	145	99	5	3.19	0
13	2	59.7	166.5	21.5	4	79	6.4	4.85	15	310	71	46	126	206	91	5.5	6.06	0
18	1	99	173.4	32.9	1	95.1	5.6	4.89	15.8	184	48	242	49	145	95	5.2	15.25	1
14	2	56.7	169.7	19.7	2	76.4	5.5	4.37	11.7	242	53	48	107	170	103	5.5	22.13	0
12	1	70	166.8	25.2	3	83.4	5.4	5.03	14.7	222	44	44	73	126	96	5.3	7.27	0
17	1	84.2	184.5	24.7	2	90.3	4.3	5.91	16.4	154	69	34	104	180	84	5.3	9.2	0
19	1	126.3	175.1	41.2	2	122.4	12.4	5.03	14.5	269	28	28	60	94	100	4.7	17.62	0
14	1	56.8	164.3	21	1	72.2	8.1	5.35	13.9	245	41	96	91	151	94	5.3	12.66	0
16	2	143.3	176.6	45.9	3	135.5	8.9	4.66	12.9	325	42	140	114	184	102	5.1	33.03	0
17	2	47.7	160.2	18.6	4	69.2	7.1	4.56	13.3	315	78	58	95	185	90	4.9	10.42	0
19	1	98.8	181.5	30	2	93.7	7	5.04	15	248	49	67	97	159	100	5.6	15.87	0
15	2	66.6	169.5	23.2	2	81	6.6	4.26	12.3	241	73	23	74	152	91	5.6	8.72	0
17	1	81	179.7	25.1	1	90	5	5.48	16.6	216	53	64	44	110	114	5.1	21.74	1
16	2	88.5	158.2	35.4	4	109	7	4.43	11.7	364	65	58	110	187	87	5.4	22.48	0
16	1	100.9	166.8	36.3	2	102	6.2	5.3	14.9	249	40	127	124	189	97	5.1	32.53	0
12	2	31.5	145.4	14.9	1	58.2	7.7	4.69	13.7	242	65	31	42	113	85	5	3.55	1
18	2	78.9	163.5	29.5	2	101.7	6	4.35	12.2	271	59	41	170	237	94	5.6	10.86	0
12	2	56.4	163	21.2	4	80.5	5.6	4.47	12	269	66	63	96	175	96	5.3	13.4	0
17	2	120.8	163	45.5	1	136	6.5	4.47	11.3	263	34	192	72	144	89	5.7	27.89	0
18	1	60.7	186.3	17.5	4	72.6	5.3	5.38	14.9	164	49	43	82	140	99	5.4	5.88	0
13	1	35.3	152.1	15.3	3	61.6	7.6	4.95	14.6	215	54	64	65	132	102	5.3	15.82	0
19	1	63.4	173.2	21.1	2	70.7	4.5	4.8	15.4	184	83	66	102	198	97	5.6	6.79	0
13	2	62.2	163.9	23.2	4	81	6.3	4.24	13.5	241	43	210	81	166	66	5.5	17.06	0
14	2	61.2	167.4	21.8	4	79	6.8	4.56	13.5	269	46	50	82	138	89	5.3	9.32	0
12	1	42.1	145.5	19.9	2	67.6	2.5	4.4	13	230	88	47	66	163	98	5.7	11.32	0
15	2	54.3	155.1	22.6	1	68.5	4.3	4.17	12.4	186	69	49	76	155	87	5.4	4.81	0
13	2	60.1	170.4	20.7	1	78.4	5.6	5.06	14.9	191	66	33	51	124	94	4.9	12.24	0
16	2	46.9	159.1	18.5	4	70.4	5.4	4.53	13.3	284	92	38	109	209	90	5.2	9.24	0
13	2	51.3	159.1	20.3	2	65	6.7	4.22	13.7	274	59	59	81	152	96	5.2	10.39	0
16	2	60.1	167.1	21.5	3	81.1	4.1	4.39	13.7	229	70	80	76	162	96	5.3	15.98	0
13	1	49.2	152.4	21.2	3	71	6.1	4.55	14.5	240	39	38	72	119	95	5.4	4.93	0
18	1	61.8	166.6	22.3	4	81.8	7.3	4.46	14.1	195	52	75	98	165	95	5.1	7.92	0
12	2	41.1	151	18	2	60.4	3.6	4.51	13.3	291	60	34	77	144	91	5.2	12.67	0
12	2	37.8	149.3	17	1	63.1	6.1	4.45	14.1	230	50	57	60	121	88	5	7.76	0
12	2	59.9	156.1	24.6	4	77	6.5	4.59	13.8	236	49	60	75	136	84	5.3	9.03	0
16	2	68.7	165.3	25.1	3	82.7	8	4.26	13.7	215	66	25	44	115	98	4.9	11.45	0
14	1	69.5	149.4	31.1	2	92.9	6.8	4.72	12.2	343	36	40	58	102	99	5.8	30.96	0
18	1	72	182.3	21.7	1	80	4	4.78	15.4	207	51	102	100	171	103	4.4	9.31	0
18	1	69.5	178.1	21.9	1	80.6	10	5.77	17.8	263	37	126	84	146	97	4.6	7.28	0
12	1	40.9	148.9	18.4	2	71	4.3	4.38	12.1	315	64	54	106	181	95	5.4	9.22	0
14	2	53.8	162.6	20.3	3	78.5	5.7	4.22	12.4	236	55	63	55	123	89	5.1	10.88	0
19	1	77.6	184	22.9	3	80	8.5	5.37	17	214	75	104	83	179	101	5.4	4.76	1
16	1	78.9	170.6	27.1	3	90.5	5.6	5.16	14.9	304	60	94	94	173	97	5.5	9.55	0
15	1	123.3	184.9	36.1	3	128	8.4	5.31	15.5	347	54	193	114	207	98	5.2	69.16	1
16	2	61.8	165.3	22.6	3	85.5	4.7	4.4	12.8	263	57	67	113	183	91	5	17.13	0
14	1	55	174.7	18	4	71.4	8.1	5.35	15.4	207	56	108	84	162	104	4.9	14.82	0
17	1	63.4	176	20.5	3	77.3	5.2	5.23	16.2	254	67	53	90	168	114	5.1	10.42	0
18	1	66.1	168.7	23.2	4	81.3	7.1	5.34	16.7	155	46	51	69	125	101	5	11.17	0
17	2	78.7	159.1	31.1	4	95.2	5.9	4.6	13.7	184	54	77	118	187	91	5.1	18.56	0
18	1	69.8	166.6	25.1	3	88.9	5.3	4.67	14.9	181	44	87	61	122	96	5.3	11.45	0
17	1	77.3	183.4	23	1	79.7	5	5.43	17	169	56	55	80	147	88	5	5.6	0
18	1	68	172.2	22.9	1	77.5	5.6	4.61	14.8	155	48	54	90	149	90	4.8	7.93	0
14	1	69.7	173.8	23.1	4	84.6	6.6	5.54	15.7	196	40	84	118	175	97	5.1	19.7	0
15	2	58.1	140.1	29.6	3	90.3	7	4.38	12.5	226	52	41	95	155	99	5.4	8.18	0
12	2	50.1	148.2	22.8	3	81.3	3.6	4.64	14.5	225	47	80	95	158	96	5.5	9.66	0
14	1	46.7	162.1	17.8	3	68.2	6.3	5.36	15.8	185	51	51	56	117	92	4.9	8.1	0
12	1	43.5	149.5	19.5	1	68.9	4.6	5.05	14.5	207	56	29	102	164	91	5.3	7.07	0
15	1	69.2	177.7	21.9	3	84	5.4	4.8	15.4	194	45	114	94	162	97	5	14.13	1
18	2	42.8	147.3	19.7	4	67.1	4.9	4.41	12.6	198	49	108	122	193	91	5.1	4.05	0
12	1	36.7	153	15.7	2	59.3	6.4	4.6	13.3	300	62	53	107	180	89	5.4	3.77	0
16	2	62.3	172.1	21	1	75.9	9.5	4.46	13.9	250	54	102	52	126	103	5.5	26.85	0
13	2	62.6	159.4	24.6	2	80.3	11.1	4.45	13.3	192	47	32	75	128	92	5.3	5.64	0
14	2	52.3	152.5	22.5	1	82	7.1	4.65	13.8	220	50	70	94	158	96	5.1	7.62	0
17	1	56.6	162.3	21.5	3	74	6.1	5.36	16.3	132	59	66	69	141	99	5	8.89	0
18	2	51.9	158.7	20.6	4	71.3	4.4	5.43	12.7	269	74	56	69	154	93	5	6.72	0
12	2	40.9	149.5	18.3	2	61	5.1	4.5	13.1	259	56	48	131	197	96	5.3	13.28	0
13	2	53.3	153.4	22.7	3	76.2	7.4	4.3	12.3	209	41	65	196	250	93	5.4	10.38	0
15	2	69.6	165.9	25.3	1	87.1	11.4	4.57	13.3	328	48	105	59	128	89	5.1	14.58	0
14	2	53.3	152.6	22.9	3	85.4	6	5.15	13.6	247	41	200	91	172	99	5.1	22.83	1
14	1	106	180.3	32.6	1	116.5	7.3	5.8	15.5	225	34	120	80	138	99	5.3	25.3	0
12	2	62.2	154.3	26.1	1	85.2	6.9	4.74	13.7	358	46	126	88	159	85	5	14.61	0
15	1	60.8	174.7	19.9	2	74.3	3.3	4.36	14.4	136	42	62	97	151	85	4.3	8.05	0
16	2	58	161.4	22.3	4	76.5	8.2	4.71	13.9	299	56	33	89	152	70	4.8	31.92	0
17	2	50.4	154.5	21.1	1	72.6	7.6	4.95	13.9	305	39	62	71	122	85	5.5	4.44	0
18	1	79.1	180.7	24.2	1	87.5	7.5	5.19	15.6	258	42	91	72	132	96	5.3	13.17	0
16	1	106.9	174.1	35.3	1	122.4	5.9	5.14	14.4	283	33	62	55	100	108	5.7	18.32	0
16	2	79.6	156.2	32.6	4	99.6	8.8	4.65	12.9	260	41	70	84	139	97	5.2	18.98	0
14	2	51.7	156.2	21.2	3	73.7	5.4	4.73	15.4	237	49	70	112	175	95	4.9	8.26	0
12	2	62.1	158.8	24.6	2	78.2	3.9	5.09	14.3	401	41	91	111	170	88	5.2	17.77	0
17	1	135.1	179.1	42.1	3	122.4	7.1	5.06	15	170	38	270	119	211	137	6.7	64.27	1
18	1	65.1	181	19.9	1	78	5.4	5.36	15.6	181	54	62	55	121	89	5.2	7.73	0
16	1	63	179.4	19.6	2	68.1	4.7	5.1	13.8	262	47	37	66	120	95	5.6	19.57	0
16	1	84.7	180.5	26	3	95.5	14.1	5.58	16.5	199	50	100	92	162	97	4.8	10.14	0
14	2	47.3	164	17.6	4	71.1	6.8	4.11	12.5	280	83	55	92	186	92	4.9	7.31	0
13	2	107.6	173.9	35.6	3	124.7	7.4	4.95	14.7	294	44	108	69	135	106	5.2	52.47	1
13	2	45.6	153.1	19.5	2	67	5.1	3.91	9.3	451	57	75	93	165	90	5.4	15.2	0
12	1	39.7	152	17.2	3	66.2	5.6	5.07	14.1	234	67	40	81	156	96	5.5	4.97	0
15	2	84.7	160.8	32.8	2	94.3	10.5	4.33	13.1	427	48	97	138	205	100	5.5	18.3	0
16	1	70.2	173.5	23.3	3	81.9	10.1	4.74	14.5	327	39	54	86	136	96	5.6	6.61	1
13	1	58.4	174.8	19.1	4	73.4	4.4	4.91	15	272	58	41	80	146	107	5.4	11.34	0
14	2	63.1	149.9	28.1	1	85.6	3.9	4.56	13.6	232	46	71	67	127	98	5	14.76	0
19	2	52.8	155.2	21.9	2	69.3	8.5	4.48	13.5	340	43	86	127	187	93	5.1	13.6	0
12	1	50.7	170.7	17.4	1	68.4	11.4	4.47	13.1	358	46	54	72	129	90	5.4	6.25	0
13	1	66.4	162.1	25.3	3	83.2	5.6	4.93	14.8	245	54	54	84	149	98	5	4.17	0
18	2	120.7	166.6	43.5	1	122.5	14.6	4.86	13.8	304	45	78	145	206	89	5.5	12.22	1
19	2	50.1	168.9	17.6	2	69.8	4.2	4.24	11.3	176	70	44	56	135	88	5.2	2.98	1
15	2	56	151.1	24.5	3	77.1	5.1	4.66	13.9	140	51	94	84	154	92	5.1	9.11	0
16	2	76.6	159.5	30.1	2	83.3	7	5.32	15.4	214	40	39	81	129	85	5.5	11.39	0
17	1	65.1	171.9	22	4	77.8	6.3	5.03	15.3	247	38	44	58	105	103	5.2	4.38	1
17	1	84.6	188.3	23.9	1	82.5	7.3	4.82	15.9	220	32	105	85	138	67	5.1	33.85	0
18	1	61.6	176.4	19.8	4	73.9	4.9	5.38	15.8	183	53	53	82	146	100	5.7	6.17	0
18	2	76.2	171.7	25.8	3	90.5	9.4	5.12	15.3	215	35	156	89	155	102	5.1	18.65	0
13	1	83.7	164.7	30.9	4	107.1	7.9	5.55	15.2	359	37	297	56	152	100	5.4	113.16	0
19	2	48.4	154.4	20.3	3	77.6	4.9	4.52	11.4	204	65	78	109	190	88	5.4	7.83	0
19	1	94.3	180.1	29.1	1	94.8	8.1	5.89	16.7	266	64	90	67	149	92	4.9	11.97	0
13	1	40.3	146.6	18.8	2	62.3	3.2	4.55	13	353	45	23	78	128	96	4.8	5.68	0
18	2	56.2	160.6	21.8	2	72.3	6.9	3.97	12.6	222	60	49	89	159	77	5	3.26	0
13	1	64.7	172	21.9	2	74.7	5.9	4.17	12.7	252	62	14	68	133	91	4.8	5.03	0
15	1	63.1	173.9	20.9	4	73.4	5.5	6.74	13.6	323	40	122	68	132	102	5.3	9.05	0
14	2	51.9	152.1	22.4	2	75.3	4.6	4.63	14	307	46	77	84	145	92	4.4	12.74	0
12	1	55	156.3	22.5	1	82.2	5.4	5.27	15.7	242	44	56	84	139	96	5.4	11.26	1
13	2	63	168.2	22.3	4	82.2	7.9	4.66	13.5	327	66	53	82	159	95	5.2	14.67	0
16	2	59.2	157.2	24	3	81.3	4.2	4.57	13.7	220	45	80	106	167	94	5.1	11.06	0
12	2	59.4	151	26.1	2	82.7	6	4.95	12.7	310	39	211	102	183	91	5.3	11.06	0
12	1	55.4	161.2	21.3	1	76.8	6.1	4.71	14.3	273	63	49	69	142	96	5	11.14	0
18	2	49	156.1	20.1	1	75.1	6.1	5.33	14.2	267	39	48	69	118	88	5.3	11.88	0
17	1	67.8	172.9	22.7	4	83.8	6.1	5.05	15.2	244	48	51	115	173	94	5.1	6.61	0
17	1	74.7	170	25.8	2	81.4	4	5.23	14.2	182	47	39	95	150	95	5.2	9.99	1
15	2	65.6	164.7	24.2	2	83.5	4.7	4.33	13.2	200	39	51	95	144	89	5.2	36.5	0
15	2	82.1	164.4	30.4	1	89.9	6.8	4.24	13.1	257	60	44	58	127	103	4.9	9.6	1
18	1	105.5	177.1	33.6	1	105.2	6.9	5.87	16.3	231	36	34	107	150	100	5.5	14.55	0
19	1	85.6	174	28.3	1	88.8	4.7	5.11	15.7	169	32	74	79	126	97	4.9	11.51	0
14	2	73.2	160.8	28.3	2	85.2	5.4	4.65	10	229	66	39	56	130	84	5.5	8.7	0
18	2	119.8	160.1	46.7	3	128.4	6.9	4.49	12.9	323	44	159	118	194	97	5.6	60.07	1
12	1	45.7	154.1	19.2	1	68.3	15.7	4.98	13.7	303	61	38	75	144	103	5.4	8.37	0
12	2	50.9	161.8	19.4	4	78.7	6.4	5.05	14.6	229	56	102	127	203	83	5.3	14.26	0
18	2	68.3	164.8	25.1	1	85.5	6.8	5.03	15.5	275	52	82	89	157	88	4.8	6.61	0
17	2	65.6	159.5	25.8	1	86.6	4.6	4.81	14.1	246	47	52	84	141	97	5.1	11.13	0
19	2	82.1	162.6	31.1	3	105.6	8.1	4.53	12.8	240	39	160	103	174	91	5.4	13.37	0
15	2	60.8	163	22.9	1	78.6	5.1	3.96	12.9	243	50	74	81	146	76	5	5.42	0
12	1	54.2	166.5	19.6	1	70	6.1	4.69	14.5	266	47	28	75	128	92	5.3	7.37	0
16	1	85.5	174.9	28	1	94.4	8.6	5.29	15.2	224	33	88	75	126	96	5.1	20.04	0
17	2	71.9	160.4	27.9	1	95.7	7.2	4.7	13.5	259	42	32	103	151	96	5.3	18.48	0
16	2	50.9	154.7	21.3	2	67.8	3.2	5.37	14	213	67	128	59	152	97	5.6	10.13	0
15	2	81	161.9	30.9	1	98.4	8.5	4.48	13.3	267	62	43	74	145	90	5	8.66	0
19	2	57.7	164.4	21.3	2	71.5	8.2	4.86	14	195	41	75	156	212	106	5.7	11.87	0
13	2	52.7	161.7	20.2	2	73	3.4	4.06	12.4	218	61	36	105	173	98	5.3	12.26	0
14	2	61.9	160.2	24.1	1	81.8	9.4	4.51	13.5	283	43	89	91	152	84	4.8	23.55	0
15	2	57.7	161.3	22.2	4	76.1	5.2	4.15	13.3	251	46	117	120	189	92	5.3	8.63	0
17	1	86.8	186.5	25	2	81.7	4.6	6.11	13.1	158	41	32	90	137	89	5.4	7.99	1
13	1	46.6	166.8	16.7	4	63	6.3	4.92	15.1	235	50	36	62	119	92	5.4	5.13	1
16	1	87.1	172.6	29.2	2	86.9	6.2	5.86	13.8	259	23	114	67	113	91	5.2	11.66	0
13	1	65.3	162.8	24.6	4	77.1	7.1	5.29	15.7	265	56	80	99	171	86	5.5	6.7	0
17	1	63.3	178.3	19.9	4	74.9	6.1	4.55	13.5	170	50	52	53	113	97	5.5	13.06	0
18	1	66.3	162	25.3	3	82	9.1	4.6	14.1	232	46	54	80	137	89	5.2	4.82	0
18	1	85	174.6	27.9	1	89.2	8	4.99	15.6	229	33	68	92	139	95	5.6	13.11	0
15	2	66.4	169.1	23.2	4	74.2	4.8	4.26	13.1	242	54	82	60	130	84	5	10.59	0
13	1	121.9	175.7	39.5	2	119.2	7.1	5.22	14.3	204	36	41	91	135	106	5.8	16.38	0
13	1	53.3	168.5	18.8	1	67	5.9	4.84	14.6	260	66	25	69	140	92	4.9	5.65	0
12	1	56.8	160.5	22	3	83.3	4.9	5.44	14.5	250	40	144	76	145	102	5	10.02	0
12	1	36.1	147.7	16.5	1	64.5	5.1	5.06	14.9	287	110	37	92	209	102	4.9	8.3	0
19	2	115.1	159	45.5	3	126.5	12.6	4.72	13.4	251	42	84	87	146	95	5.3	35.57	1
18	1	74.4	169.8	25.8	3	88.6	8.2	5.71	17.9	231	46	242	68	162	107	4.9	80.04	1
16	2	104.7	159.2	41.3	1	113.1	9.1	3.78	6.5	307	47	84	94	158	95	5.3	25.52	0
16	2	64.1	157.7	25.8	2	81	7.7	4.22	12.8	266	48	58	108	168	91	5.3	17.29	0
13	1	58.1	159.8	22.8	3	78.9	5.9	4.97	12.8	163	60	45	49	118	98	5.3	9.54	0
16	1	62.5	169.6	21.7	4	72.6	5.3	4.94	15	177	86	25	64	155	92	5.1	6.83	0
12	2	56.5	148.6	25.6	4	90.2	6.4	4.84	12.9	294	49	84	109	175	79	5	42.04	0
17	1	83.2	166.5	30	4	87.5	5.3	5.39	14.5	231	59	138	154	241	89	5.5	15.67	0
18	1	101.6	175.3	33.1	1	108.1	6.4	5.2	15.4	288	38	158	124	194	107	5.1	19.25	1
12	1	53.3	155.7	22	2	71	8.4	5.01	13.1	373	55	38	75	138	89	5.6	7.53	0
14	2	53.3	162	20.3	4	73.2	4.9	4.52	13.3	258	66	59	102	180	93	5.3	14.25	0
14	1	81.5	181	24.9	2	86.6	7.1	5.08	13.4	283	50	61	92	154	104	5.8	31.88	0
14	2	50.5	159.4	19.9	4	73.4	5.6	4.36	13.6	284	63	69	76	153	94	5	3.53	0
18	2	67.4	167	24.2	4	81.3	8.3	4.36	13.3	255	60	49	80	150	96	5.2	15.69	0
14	2	47.2	167.7	16.8	3	68.4	9	4.89	13.3	295	50	83	60	127	86	5.5	6.75	0
14	1	80.6	183.9	23.8	2	75.8	3.7	5.34	15.9	208	65	53	63	139	91	5.2	10.19	0
16	2	54.4	152.6	23.4	2	78.4	9.8	3.7	11.6	292	51	32	91	148	89	5.4	20.18	0
14	2	46.1	157.4	18.6	4	71.5	3	4.86	13.2	216	55	88	102	175	101	5.3	13.98	1
17	2	127.2	181	38.8	3	123.4	7.6	5.15	15	229	26	73	67	108	94	5.4	33.18	1
18	2	54.5	160.8	21.1	3	73.6	6.1	4.34	13.1	254	53	171	120	207	102	5.4	8.59	1
14	1	35.9	149.2	16.1	4	60.1	3.5	4.94	14.1	244	58	52	89	157	89	5.3	4.04	0
13	1	36.9	145.3	17.5	2	57.5	3.9	5.25	13.9	298	96	67	106	215	97	5.8	9.03	0
18	2	68.7	156.6	28	2	80.7	6.5	4.64	11.9	181	63	44	100	172	93	5.7	5.53	0
18	2	82	167.2	29.3	4	89.5	9.1	4.56	12.2	194	49	40	81	138	89	4.7	18.74	0
14	2	83	165.1	30.4	4	97.4	8.1	4.53	12.2	270	38	205	84	163	90	5.4	19.98	1
12	1	51.6	154.6	21.6	1	70.2	6.5	5.05	14.6	250	51	32	74	131	98	4.8	7.25	0
12	2	66.7	166.2	24.1	2	85.5	4.3	4.13	12.7	276	48	41	90	146	79	5.2	16.7	0
12	2	67.3	150.5	29.7	3	95.6	5.9	5.31	13.3	265	47	122	75	146	95	5.4	16.9	0
16	2	81.5	163.3	30.6	2	105.5	9.8	4.31	12.2	284	36	36	69	112	100	5.6	12.72	0
12	2	40.1	154	16.9	4	60.9	6.4	4.27	13.1	289	62	52	110	182	107	5.3	12.94	0
17	2	68.3	160.1	26.6	3	86.4	6.3	4.39	12.8	257	54	62	81	147	89	4.8	8.13	0
15	2	67.4	160.2	26.3	3	93.1	5.5	4.58	13.9	187	56	72	56	126	91	4.6	14.9	0
13	2	36.6	145.3	17.3	4	68.8	4.1	4.86	14.1	177	58	58	55	125	101	5.3	10.01	0
15	2	71.2	162.2	27.1	2	77.3	9.5	4.36	13.3	194	61	31	38	105	86	4.9	6.1	0
19	1	45.2	166.9	16.2	1	70	5.2	5.11	15.5	174	43	168	57	134	93	5.1	9.77	0
13	2	39.7	142.5	19.6	3	66.6	6	4.82	15.7	271	60	64	66	139	95	5.2	8.5	0
16	1	70.9	173.3	23.6	3	78.3	6.9	4.91	14.5	259	60	84	56	133	90	5.1	6.56	0
13	2	42.6	146	20	4	66.7	6.2	5.02	14.9	200	53	57	77	141	110	5.1	32.37	0
18	1	75.1	171.5	25.5	4	91.1	6.2	5.59	15.6	231	37	63	110	160	96	5	5.04	0
13	1	56.9	168.8	20	1	70	4.8	4.63	15.1	197	55	38	41	104	97	4.9	10.51	0
15	1	71	164.8	26.1	3	87.7	6.1	4.82	14.1	303	57	144	96	182	91	4.8	8.52	0
19	2	45.2	163.8	16.8	1	68.8	7.6	5.03	15	262	55	41	92	155	85	5	9.84	0
17	1	78.5	180.6	24.1	3	80.2	4.8	4.93	14.7	206	51	72	112	177	86	5.1	6.92	0
14	2	63	153.2	26.8	4	101	6.9	4.77	14.3	380	37	204	94	172	91	5.2	20.38	0
13	2	43.1	160.9	16.6	1	62	7.4	4.69	14.5	225	79	63	70	162	93	5.1	9.65	0
14	2	79.8	159	31.6	3	99.3	8.2	4.87	12.1	243	49	38	63	120	105	5.9	18.27	0
15	1	81.6	176.2	26.3	1	88	6.8	5.43	16.2	232	45	96	140	204	103	5.5	14.17	1
15	1	70.9	176.7	22.7	2	77	5.1	4.53	13.8	224	58	47	98	165	90	5.6	10.41	0
12	2	54.4	150.4	24	1	75.9	5.4	4.57	13.3	225	73	69	146	233	91	5.5	12.01	1
16	2	64.5	167.6	23	3	88	7.7	4.82	14.4	296	58	44	88	155	86	4.8	17.11	0
13	2	48.2	156.5	19.7	4	70.4	6.9	6.51	14.1	329	80	47	115	204	92	5.4	11.99	0
15	1	61.9	176	20	1	72	4.4	4.74	13.9	202	57	53	72	140	100	5.5	13.78	0
18	1	56.7	169.5	19.7	2	68.5	5.7	5.39	14.8	384	57	66	67	137	92	5.6	8.83	0
13	1	57.6	173.1	19.2	2	69.9	6.4	4.7	13.8	243	57	86	121	195	76	5.4	24.58	0
18	2	60.5	159.4	23.8	2	83.7	4.6	4.58	13.9	255	54	86	108	179	79	5.5	15.07	0
17	2	59.5	172.3	20	1	80.4	4.7	4.65	13.5	223	32	50	105	147	88	5.4	9.4	1
18	1	74.2	169.5	25.8	4	87.7	9.4	5.62	16	351	45	127	114	184	84	5	18.11	1
14	1	56.5	166.2	20.5	1	73.9	7	4.62	14.5	224	56	50	72	138	93	5.2	6.66	0
13	1	102.4	167.7	36.4	1	124	5.6	5.18	15	246	29	208	80	151	96	5	29.18	1
18	2	51.1	157.9	20.5	1	71	5.6	4.48	13	203	58	107	120	199	88	5.4	3.74	0
13	1	54.2	176.5	17.4	2	65.6	11	5.53	13.9	261	49	45	69	127	105	5.8	12.13	0
18	2	74.1	166.2	26.8	3	89.8	4.1	4.19	12.9	182	49	54	92	152	98	5.5	9.85	0
14	2	49	159.3	19.3	2	67.8	6.9	4.56	13.1	268	70	39	41	119	94	5.3	16.1	0
18	1	57.7	160.2	22.5	3	76.8	6.8	4.84	15.9	297	53	111	46	121	98	4.7	3.51	0
17	2	75.9	161.7	29	1	98.3	9	4.45	12.7	292	42	106	84	147	88	5.4	16	0
15	1	71.2	170.5	24.5	2	76.9	3.8	4.81	14.7	224	48	36	123	178	103	5.6	5.43	0
15	1	48	162	18.3	2	63.6	5.2	5.06	14.6	216	68	28	55	129	99	4.8	4.33	0
16	1	99.9	170.2	34.5	4	111.5	7.4	4.73	12.6	294	33	76	153	201	100	5.1	28.46	1
15	2	80.9	159.1	32	2	103	7.9	4.27	12.6	269	55	69	119	188	89	5.8	31.22	0
16	2	55.6	160.5	21.6	2	78	5.5	4.69	12.9	287	60	44	107	176	101	5.6	9.15	0
15	1	77.2	175.5	25.1	2	78.8	3.5	5.28	15	234	54	23	80	139	96	5.4	4.3	0
14	1	50.7	169.3	17.7	1	66.5	5.6	5.06	14.9	257	66	41	55	129	93	5.4	9.65	0
13	2	79.4	163.2	29.8	2	101.8	8.6	5.08	13.5	243	49	41	73	130	94	6.2	82.68	1
18	2	68.6	156.5	28	3	89.3	10.2	5.03	12.7	319	64	107	151	236	105	5.5	18.53	0
13	1	55.9	164.6	20.6	4	73.6	4	5.22	13.3	232	49	29	71	126	108	5.7	14.37	0
18	1	71.2	185	20.8	1	77.8	4.3	4.9	14.9	217	45	51	63	118	99	5.3	7.15	0
12	2	33.6	143.9	16.2	1	58.5	6.5	5.03	13.7	380	38	122	60	122	96	5.5	7.56	0
12	1	56.8	155.5	23.5	1	90.8	8.1	5.06	13.8	373	61	150	113	204	94	5.2	8.35	0
17	2	71.3	163.2	26.8	3	84.4	5.9	4.66	13.8	157	71	53	88	170	96	5.5	12.85	0
14	2	84.6	166.7	30.4	4	98	8.1	4.91	14	254	53	76	72	140	98	5.3	17.44	0
14	2	63.4	148.9	28.6	4	84.7	8.6	5.18	15.4	384	40	69	106	160	98	5	16.53	0
14	2	56.6	174	18.7	1	75.7	7.9	4.71	13.1	218	51	136	48	126	98	5.3	8	0
13	1	77.7	164.2	28.8	4	98	9.3	5.48	15	248	41	388	49	168	106	5.9	55.43	1
13	2	88.7	162.5	33.6	2	91.3	7.7	4.44	10.5	164	39	58	109	160	91	5.3	29.07	1
18	1	83.2	176.7	26.6	3	93.8	6.2	5.21	15.9	212	32	150	103	165	85	4.5	19.19	1
12	2	44.8	149.9	19.9	3	71.8	9.7	4.61	12.9	238	60	96	82	161	88	5.3	16.26	0
13	1	46.7	159.8	18.3	1	69.4	5.5	4.7	14.4	275	50	86	95	162	96	5.3	10.63	0
12	2	70.8	163.6	26.5	2	87.3	6.8	4.72	12.9	229	46	66	99	158	95	5.3	13.09	0
16	2	84	163.1	31.6	1	94.5	7.4	4.68	12.9	204	48	87	103	168	92	5.3	5.82	0
17	1	69.3	181.6	21	1	82.1	5.6	5.05	15.4	286	55	80	49	120	105	5.3	21.33	1
16	2	62.9	154.2	26.5	4	84.1	8.9	6.38	12.9	221	50	93	111	180	95	5.2	14.36	0
12	1	48.1	155.8	19.8	1	70.6	5.4	5.46	15.5	279	53	37	135	195	105	5.2	9.09	0
14	2	80.9	165.3	29.6	4	89.8	5.6	5.17	13.5	138	50	71	113	177	102	5.5	15.54	0
13	1	37	148.3	16.8	1	61.2	4.9	4.83	14.1	158	76	66	62	151	86	5.1	4.17	0
14	2	63.7	158.4	25.4	3	87.5	6.9	4.7	14	220	60	75	56	131	95	5.3	12.5	0
16	2	63.6	160.9	24.6	4	84.5	6.6	4.9	13.8	233	52	84	49	118	91	4.7	19.81	0
16	1	76.6	169.1	26.8	4	82.6	7.4	5.09	14.1	269	45	76	106	166	97	5.8	7.47	1
18	1	55.1	182.1	16.6	1	67	5.9	4.7	14.2	167	72	39	97	177	95	5.3	6.68	0
17	2	71.7	157	29.1	1	86.9	5.5	4.72	13.6	226	47	38	113	168	93	5.2	9.91	0
19	2	56.2	160.7	21.8	2	77.5	4.3	4.6	12.7	180	61	63	71	145	85	5.3	12.03	0
16	1	83.3	179.3	25.9	1	92.5	7	5.1	15.1	240	37	75	73	125	95	5	16.8	1
19	2	71.4	159	28.2	1	99.2	7.1	4.91	14.6	228	40	95	43	102	77	4.9	29.88	0
16	2	60.5	166.6	21.8	1	74.5	6.6	4.57	13.8	262	64	21	63	131	93	4.9	4.6	0
12	1	57.7	155.8	23.8	3	81.4	9.6	5.02	13.8	377	45	81	67	128	99	5	7.82	0
14	2	71.5	163.3	26.8	3	94	5.3	4.33	12.4	288	51	33	77	135	93	5	12.5	0
13	1	50.9	159.6	20	2	64.7	4.3	5.06	12.9	340	86	23	66	157	101	5.6	6.17	0
18	1	58.2	169.1	20.4	3	71.5	6.3	4.7	14.1	202	55	60	80	147	90	5	5.39	0
15	2	60	158.3	23.9	2	74.9	3.7	4.62	12.9	253	85	42	62	155	85	5.5	9.07	0
12	2	60.2	143.9	29.1	3	92.2	9.5	5.06	14.3	346	37	145	125	191	105	5.4	53.1	1
15	1	61.4	173.5	20.4	4	74.1	9.7	5.27	15	242	59	71	84	157	97	5.4	13.89	0
19	1	71.1	176.6	22.8	3	81.7	7.6	5.66	16.3	216	53	67	105	171	104	5	5.5	0
15	2	49.7	164.2	18.4	1	69	7.1	4.9	14.6	243	70	69	86	170	90	5	8.75	0
13	1	39.6	161.1	15.3	2	59.6	4.9	5.29	13.8	267	59	20	67	130	81	5.3	4.19	0
15	1	59.7	180.2	18.4	4	69.6	4	5.16	13.8	180	72	36	100	179	89	5.6	3.55	0
15	2	75.4	167	27	1	88.4	7.8	4.72	14.3	304	74	142	107	209	90	5.2	16.69	1
14	1	128.7	176.9	41.1	2	121.7	7.3	6.94	14.4	274	43	62	90	145	105	5.7	22.58	0
12	2	61.3	149.4	27.5	4	84.7	6.5	4.59	13.3	294	49	108	161	232	96	5.5	7.3	0
16	2	73.6	162	28	1	88.2	7	4.62	13.5	204	59	56	120	190	93	5.1	7.99	0
16	2	90.6	166.1	32.8	4	107.5	7.8	4.88	13.5	243	53	38	71	132	101	5.8	23.96	0
13	2	66.5	163	25	2	79	5.9	4.81	10.9	281	74	31	63	143	85	5.8	3.05	0
16	2	111.5	157	45.2	3	137.6	7.7	4.95	13.2	422	26	122	72	122	106	5.2	72.75	1
15	2	68.9	152.1	29.8	4	87.2	6	4.52	11.3	350	39	61	100	151	102	5.5	14.34	0
19	1	61.5	172.4	20.7	3	75.5	6	5.11	14.3	164	63	32	68	137	101	4.9	4.35	0
17	1	57.1	174.6	18.7	2	66.2	4.3	4.79	15.5	215	76	30	48	130	96	4.5	7.34	0
17	1	64.6	174	21.3	1	72.7	6.4	5.27	16	246	56	232	146	248	99	5.5	8.66	0
18	1	83.4	171.7	28.3	3	96.1	10.2	5.62	15.9	274	42	230	98	186	99	5.4	6.37	1
13	1	68.7	167.2	24.6	1	92	6	4.74	12.6	306	38	92	101	157	96	5.5	7.8	0
14	1	77.4	170.3	26.7	4	93.8	5.4	5.82	15.2	349	26	189	100	164	100	5.2	20.69	1
17	1	90.7	185.6	26.3	2	84.6	5.6	5.3	16.1	172	82	37	67	156	85	5.1	5.63	0
13	2	72	158.4	28.7	1	92	8.6	4.91	14.3	262	38	253	73	162	105	5.2	14.49	0
16	1	54.8	183.8	16.2	2	66.7	8	4.39	14.3	165	65	42	88	161	95	5.2	5.42	0
18	2	61.7	164.3	22.9	4	83.6	5.2	4.75	14.3	272	32	70	119	165	73	4.5	6.3	0
12	1	55.2	153.2	23.5	3	83.1	6.4	5.42	13.8	294	59	54	77	147	94	5.3	12.89	0
12	1	72.6	173.6	24.1	1	83.9	3.2	4.38	13	150	58	26	87	150	89	5.1	4.18	0
13	1	45.3	156	18.6	2	61.4	5.7	5.14	13.6	268	57	48	88	155	99	5.8	5.13	0
16	2	88	163.7	32.8	4	100.5	5.6	4.58	13.6	211	60	48	104	174	88	5.2	9.89	0
15	2	45.6	150.9	20	4	68.7	5.3	4.64	14.2	182	73	88	49	140	91	5.3	4.37	0
18	2	40.4	143	19.8	3	63	9.1	4.77	14.2	340	41	76	72	128	83	4.9	8.09	0
18	2	75.4	154.7	31.5	4	97.5	8.5	5.76	12.6	221	54	143	113	196	94	5.6	13.12	0
16	2	53.6	168.7	18.8	1	67.7	6.2	4.43	14.3	267	59	52	92	161	89	5.1	4.25	0
16	2	56.8	164.1	21.1	2	68.2	7.9	4.51	11.9	242	75	39	61	144	94	5.2	8.65	0
14	1	67.7	179.4	21	2	75.2	4.5	4.54	13.2	289	71	25	78	154	76	5.4	5.63	0
19	2	53.3	146.7	24.8	4	77.7	4.7	4.7	13.5	210	72	61	119	203	102	5.4	9.86	0
13	2	72.5	157.5	29.2	4	89	7.4	5.47	13.1	254	45	120	96	165	99	5.3	15.79	0
14	2	59	158.2	23.6	4	80	6.9	4.64	12.6	222	70	53	93	174	95	5.4	9.8	0
18	1	90.4	167.9	32.1	4	101.7	12.5	5.62	16.1	367	36	85	127	180	99	5.4	21.55	1
17	2	58.7	160.9	22.7	1	77.1	8.2	5.18	13	299	52	32	87	145	87	4.9	4.25	0
13	2	54.8	154.8	22.9	3	79.8	5.6	4.79	13.1	224	59	80	65	140	100	5.5	18.48	0
12	2	60	149	27	1	92	6.2	4.56	12.1	320	35	72	92	141	83	5.6	7.65	0
18	2	91.3	172.5	30.7	1	102.2	7.3	4.43	13.4	195	62	44	91	162	99	5.2	12.12	0
14	2	45.5	160.8	17.6	4	72	3.7	4.48	13.7	270	67	49	56	133	95	5.6	7.84	0
14	1	52.8	170	18.3	1	87.2	5.4	4.78	14	210	54	18	55	113	99	5.2	7.22	0
13	1	57	166.4	20.6	4	70.7	5.4	5.45	15.2	201	51	76	74	140	104	5	5.5	0
15	1	65.4	174.3	21.5	3	84.5	4.6	5.37	14.3	236	65	30	66	137	98	5.4	9.18	0
17	1	85.4	170	29.6	4	94.2	6.6	4.64	14	221	41	85	127	185	104	5.2	7.86	0
19	1	57.1	168	20.2	2	68.4	3.1	5.09	14.5	221	66	40	52	126	95	5.3	6.53	1
16	2	49.9	153.5	21.2	1	72.9	7.7	4.77	13.2	303	45	114	73	141	95	5.4	7.01	0
19	1	67.3	182	20.3	3	78.2	5.6	5.4	15.9	204	53	102	83	156	112	5.5	5.33	0
12	2	50.7	167.2	18.1	4	70.3	6.2	4.88	15.9	210	58	41	58	124	91	4.8	9.74	0
16	1	61.4	173.6	20.4	1	73.5	5.2	5.25	15.9	263	45	46	93	147	110	5	13.06	0
15	2	50	158.8	19.8	3	78.4	5	4.62	13.4	313	54	58	73	139	90	4.8	8.02	0
18	2	82.3	168.5	29	1	87.2	5.3	3.93	11.6	270	70	36	107	184	89	5	8.45	0
12	2	54.4	141.2	27.3	3	85.2	11.1	5.71	13	314	40	188	71	149	106	5.7	39.14	0
13	2	38.2	144.3	18.3	1	62	4	4.67	13.5	179	94	47	84	187	97	5.3	12.71	0
16	1	53.5	167.4	19.1	1	69.5	7.6	5.37	15.4	275	51	48	73	134	94	4.7	7.38	0
12	1	43.3	157	17.6	4	64.3	6.4	5.37	14.7	299	68	34	73	148	94	5.4	5.89	0
18	1	117.3	178	37	3	122.3	6.9	5.54	15.6	331	46	64	66	125	109	5.5	39.9	1
17	2	77.6	158.2	31	1	88.3	7.7	4.38	13.9	271	60	76	126	201	91	5	7.57	0
18	2	48.5	154	20.5	4	71.4	4.9	4.82	14.3	223	62	79	118	196	88	5.1	4.33	0
15	2	73.9	166.5	26.7	4	84	5.1	4.49	13.9	258	51	60	74	137	84	5.2	6.65	0
15	1	65.1	168.2	23	2	74.7	3.1	5.21	14.2	237	46	43	88	143	99	5.8	12.28	0
15	2	64.2	159.3	25.3	2	79.7	8.6	4.67	12.3	323	58	86	81	156	91	5.6	12.59	0
19	1	62.8	175.8	20.3	4	76.2	8.2	5.04	14.1	308	52	84	88	157	109	4.6	9.92	0
16	1	70.7	171.6	24	2	77.2	3	4.96	14.1	197	69	22	55	128	97	5.8	7.9	0
15	2	55.7	162.6	21.1	1	68.9	8.5	4.21	12.7	226	52	69	109	175	86	5	4.64	0
16	1	60.9	176.6	19.5	3	70.9	6.2	5.41	15.8	182	43	121	80	147	102	5	9.16	0
13	2	46.2	161.3	17.8	4	65.6	4.4	4.87	13.6	218	62	46	34	105	101	5.4	9.92	0
12	2	46.9	154.1	19.8	3	74	6.1	4.91	13.9	308	49	79	129	194	105	5.3	6.94	0
14	1	81.9	163	30.8	3	105.7	6.7	5.37	14.4	314	46	34	64	117	103	5.4	17.2	1
12	1	63.6	173.3	21.2	1	75.2	6.6	4.95	13.9	283	57	33	72	136	99	5.7	7.39	0
13	2	50.4	160.9	19.5	2	64.1	4.5	4.81	14.7	321	116	43	48	173	94	5.4	15.02	0
12	1	53.5	163.8	19.9	2	71.5	4.8	5.44	13.4	213	61	43	102	172	96	5.5	8.54	0
18	1	90.1	177.7	28.5	3	96.3	4.6	5.08	15.1	253	37	54	83	131	103	5.6	11.59	0
17	2	82	181.4	24.9	1	93.2	5.7	4.88	14	249	43	60	74	129	99	5.1	11.61	0
18	2	53.5	158	21.4	2	70	5.5	4.92	13.7	164	72	22	68	144	90	5.5	8.41	0
17	1	89	181.2	27.1	1	86.3	7.8	5.72	17.2	231	52	73	103	170	96	5.5	7.67	1
18	1	63.3	154.3	26.6	3	84.2	6	4.48	13.1	197	34	106	85	140	100	5.6	10.1	0
14	2	44.9	165.4	16.4	2	66.5	3.4	3.99	12.7	192	50	33	73	130	98	5.7	7.73	0
16	2	112	170.5	38.5	2	109.4	8.7	4.62	13.2	233	50	47	70	129	84	5.4	36.4	0
16	2	50.9	164.3	18.9	1	72.2	6.1	4.61	14	198	56	90	86	160	87	5.2	7.26	0
12	1	58.2	152.9	24.9	3	84	6.4	5.17	15.1	248	42	105	70	133	108	5.4	30.83	0
13	2	50.2	156.5	20.5	4	71.4	6.2	4.1	12.8	229	46	53	70	127	94	4.6	7.33	0
17	1	64.8	181.4	19.7	1	73.6	5	4.57	14	157	67	31	80	153	103	5.6	4.31	0
13	2	111.9	162	42.6	2	116.7	7.8	4.43	13.2	291	58	60	101	171	91	5	23.47	0
19	1	68.3	179	21.3	1	72	7.1	5.07	15.7	177	46	93	61	126	100	5.3	6.9	0
13	1	43.6	154.4	18.3	2	61.1	4.8	5.56	13.6	248	73	38	107	188	93	5.5	8.1	0
17	1	90.5	200.7	22.5	2	81.9	8.2	5.3	14.8	242	70	29	70	146	93	5.5	7.8	0
17	1	100.1	178.4	31.5	2	100.8	9.6	4.9	14	289	62	19	83	149	95	5.6	5.58	0
18	2	52.4	162.3	19.9	2	66.3	6.5	4.83	14.4	162	64	75	117	196	83	5.1	6.66	0
14	1	56.8	168.9	19.9	2	66.9	5.1	5.12	13.8	170	69	24	58	132	88	5.9	3.81	1
18	1	66	170.9	22.6	3	74.2	7.4	5.19	14.7	198	70	71	70	154	92	5.2	6.33	0
14	1	58.8	161.8	22.5	4	74.1	4.8	5.2	14.6	284	63	25	49	117	101	5.6	7.21	0
16	1	47.8	163.7	17.8	4	64	3.4	4.59	13.2	192	44	59	118	174	99	4.7	4.28	0
17	1	128	180.4	39.3	1	121.6	8.4	5.37	15.5	252	39	57	77	127	90	5.4	27.34	0
18	1	76	177	24.3	4	86	5.3	5.37	16.1	219	47	51	88	145	91	5.1	4.55	0
12	2	40.7	153.5	17.3	1	65.3	8	4.84	13.2	397	53	77	80	148	103	5.2	9.96	0
16	1	78.9	169.5	27.5	1	84.5	7.7	5.34	15.5	228	43	46	84	136	94	5.4	9.21	0
18	1	71.7	179.8	22.2	4	79.2	4.8	5.6	15.8	310	50	85	90	157	95	5.2	5.38	1
16	1	56.4	163.1	21.2	4	80.5	9.3	5.32	15.5	207	46	96	71	136	97	5.2	8.48	0
12	2	46.6	157	18.9	1	72.5	4.9	4.61	14.2	288	72	39	98	178	99	4.9	9.88	0
12	2	62.9	158.3	25.1	4	86.6	6.7	4.61	13.3	253	56	84	99	172	96	5.2	22.02	0
14	2	66.2	150.4	29.3	3	89	7.4	4.7	13.6	198	43	49	89	142	106	5.3	31.25	1
13	1	70	152.4	30.1	3	99.6	9.3	5.11	14.2	230	45	64	104	162	104	5.3	20.65	0
14	2	57.7	170	20	3	73.2	7	4.69	10.8	361	73	50	68	151	91	5.6	10.79	0
14	1	95	169.2	33.2	4	109.7	6.8	5.25	14.1	232	39	73	109	163	102	5.2	15.78	1
19	2	67.2	175.9	21.7	1	77.3	10.4	4.41	13.8	289	52	35	63	122	108	5.1	14.17	0
15	2	53.3	159.3	21	1	69.3	7.2	4.96	14.9	264	67	38	52	127	94	4	7.43	0
13	1	100.4	163.2	37.7	1	119.2	6.3	5.49	15.4	295	30	159	133	195	98	5.4	29.79	1
12	2	61	153.3	26	4	80.8	6.9	5.29	14.3	241	38	115	129	190	102	5.1	31.27	0
17	2	40.1	154.7	16.8	1	60.8	10.8	5.27	14.6	334	58	39	59	125	87	4.8	5.66	0
12	2	70.3	161.9	26.8	4	81.7	6.5	4.73	12.4	328	35	36	53	95	97	5.6	18.59	0
15	2	78.2	162.5	29.6	2	89.8	6.7	4.71	9.5	406	42	47	90	141	83	5.3	17.71	0
19	2	57.4	158.5	22.8	2	76	7.7	4.26	12.7	280	57	55	71	139	90	4.7	9.45	1
18	2	52.1	156.8	21.2	4	71.6	5	4.79	11.4	350	49	61	102	163	91	5.5	9.82	0
17	2	70	162.2	26.6	2	85.1	5.9	3.93	10.6	194	45	50	58	113	92	5.6	13.08	0
18	2	115.9	163.8	43.2	4	132	10.3	4.49	13.6	211	46	111	106	174	95	5.2	39.89	0
15	1	67.2	173.2	22.4	4	77.7	5.6	4.91	16.2	231	41	51	43	94	98	5.3	9.01	0
17	1	76.3	178.7	23.9	3	81.1	6.1	5.37	14.6	249	54	99	77	151	68	5.5	9.63	1
19	2	65.9	158.5	26.2	3	92	4.5	4.72	13.7	262	66	30	95	167	90	5.1	11.49	1
18	1	71.5	180.4	22	2	74	5.5	4.33	14.6	226	75	36	79	161	95	4.5	9.71	0
15	1	53.9	160.5	20.9	3	73.7	7	5.17	15.2	223	65	56	118	194	98	5.4	5.48	0
12	2	38.1	143.8	18.4	4	66.2	6.7	5.03	14.1	290	50	60	87	149	96	5.4	10.79	0
13	1	51.2	164	19	4	75.1	6.5	5.32	15.1	295	61	80	55	132	101	5.4	10.25	0
18	1	96.1	167.6	34.2	2	97.4	4.9	5.41	15.2	167	29	96	102	150	147	5.6	61.51	0
17	2	44.9	150.8	19.7	4	66.9	5.8	4.31	12.3	264	56	73	144	215	97	4.7	8.76	0
18	1	64.2	180.4	19.7	1	69.2	7.4	5.35	14.7	165	53	66	90	156	85	4.8	3.12	0
13	2	41.8	153.4	17.8	4	65.6	6.4	5.61	14.4	390	63	67	63	139	98	5.5	17.04	1
15	2	100.1	169.3	34.9	2	100.6	4.9	4.88	13.6	222	54	56	96	161	102	6	40	1
17	2	71.3	156.5	29.1	1	93.4	7.3	4.96	13.7	274	40	123	84	149	99	5.5	16.51	0
15	2	56.5	156.3	23.1	2	74.8	6.6	5.2	13.2	323	81	31	96	183	88	5.3	12.48	0
17	2	43.9	148	20	3	71.6	5.2	4.71	14	180	53	67	57	123	82	5	6.45	0
14	2	64.9	169.6	22.6	1	82.4	7.7	4.76	14.6	316	46	160	109	187	111	5.3	17.72	0
16	2	67.4	150.6	29.7	3	95.6	7.4	4.64	13.6	232	52	57	76	139	94	5.2	13.66	0
15	1	104.6	173.7	34.7	2	119	4.4	4.87	13.7	277	37	129	72	135	97	5.7	42.66	1
15	1	57.2	175.3	18.6	2	66.8	3.9	5.25	13.4	174	54	32	78	138	99	5.9	4.63	1
14	1	64	161.6	24.5	4	79.3	4.4	5.46	15.1	248	48	36	89	144	89	5.6	4.1	0
19	1	112	184.5	32.9	3	109.3	10.5	4.93	15.3	357	50	98	128	198	103	5.3	17.82	1
16	1	54.4	172	18.4	4	68.8	7.7	5.35	15.7	285	49	51	74	133	87	4.3	3.56	0
16	1	62.4	161.2	24	4	79.8	6.6	5.1	15.3	241	57	58	67	136	98	5.3	6.1	0
17	1	83.7	174.6	27.5	1	89	5.6	5.09	15.5	210	49	29	72	127	99	4.5	21.76	0
13	1	77.7	178.2	24.5	4	87	3.7	5.24	14.4	171	57	41	73	138	101	5.1	11.89	0
14	1	59.6	176.3	19.2	4	72.3	5.2	4.98	14.6	180	67	34	57	131	99	5.3	6.06	0
17	1	68.1	175	22.2	4	79.5	7	5.44	14.5	311	54	85	103	174	102	4.4	9.75	0
19	2	50.3	158.4	20	4	72.3	4	4.4	11.6	159	65	58	93	170	90	5.3	3.78	0
15	2	49.8	171.9	16.9	2	69.9	4.6	4.2	12	202	62	24	90	157	99	5.4	4.95	0
17	2	45.2	156.2	18.5	1	69.5	8.3	4.58	13.3	287	68	51	78	156	88	4.8	5.39	0
16	2	62.5	160.6	24.2	1	79.3	5	4.09	12.7	301	72	49	78	160	80	5	1.92	1
17	2	59.8	155.1	24.9	2	77.3	6.4	4.48	12	273	54	28	89	149	91	5.3	9.93	0
12	2	50	161.2	19.2	4	70	4.7	4.32	13.3	231	33	51	44	87	94	5.4	5.8	1
17	2	62.3	165.3	22.8	1	82.4	12.5	4.52	13.6	265	53	61	69	134	89	5.1	15.43	0
13	1	118.8	171.7	40.3	1	129.2	8.3	4.9	13.5	264	34	201	132	206	93	5.1	96.45	1
18	1	79.4	162.2	30.2	2	89.1	4.9	5.25	15.6	168	54	66	44	111	94	5.3	6.73	0
15	2	60.8	154.9	25.3	2	76.3	5	4.62	13	250	55	35	80	142	94	5.2	8.64	0
14	1	54.4	158.6	21.6	3	72.6	9.4	5.09	14.7	219	49	38	75	132	100	5.3	9.29	0
16	2	121.2	161.7	46.4	2	131.7	7.7	4.95	12.3	259	61	40	67	136	113	5.9	22.22	1
13	2	42.1	151.2	18.4	3	68.9	8.6	4.3	12.3	373	39	27	68	112	90	5.3	10.84	0
16	2	57.9	154.9	24.1	1	77	4.5	4.9	13.7	208	74	53	68	153	82	5.7	8.05	1
19	1	68.1	181.8	20.6	2	75.5	5.5	5.01	16.1	220	55	70	81	150	90	5.2	9.25	0
15	2	98.9	164.3	36.6	1	104	6.7	4.84	12.9	243	57	34	65	129	100	5.6	12.25	0
17	2	59.5	158.7	23.6	2	72.2	5.2	4.26	11.7	234	59	32	108	173	89	5.5	6.47	0
19	2	66.2	148.1	30.2	4	90.1	9	4.6	13.9	273	51	123	74	150	95	5.2	10.99	0
12	2	45.6	153.1	19.5	1	70.4	4.8	4.64	13.2	253	44	72	131	189	99	5.4	6.17	0
16	1	58.7	179.4	18.2	1	79.6	10.5	4.5	13.8	209	42	50	71	123	101	5.4	9.97	0
13	1	76.6	157.9	30.7	4	103	5.6	4.7	13.5	321	48	33	81	136	88	5	7.99	0
18	1	113.4	168.2	40.1	3	135.8	7.6	5.17	13.9	326	34	96	115	168	117	5.8	57.06	1
12	2	49.4	157.9	19.8	3	73.3	5.9	4.73	13.5	207	72	46	87	168	93	5.3	6.96	0
18	2	105.8	165.6	38.6	2	118.9	5.8	4.24	12.2	309	50	46	113	172	102	5.2	21.37	0
18	1	59.1	179.1	18.4	4	69.4	4.7	4.73	15.5	252	68	79	64	148	97	5.4	8.77	0
19	2	60.1	159.8	23.5	3	83.5	8.2	5.21	15.1	337	42	59	80	134	88	5.1	13.76	0
18	2	63.4	163	23.9	2	76.2	6.3	4.11	11.1	268	64	72	126	204	102	5.3	10.21	0
12	1	68.5	170.4	23.6	2	81	9.3	4.59	13.4	182	53	54	101	165	98	5.6	10.19	0
16	1	63.7	187.4	18.1	2	71.9	5.9	5.18	14.7	219	55	60	38	105	92	5.3	5.48	0
16	2	57.5	164.4	21.3	1	70.2	6.4	5.02	14.5	170	49	62	88	149	103	5.3	11.31	0
14	1	91.5	164.6	33.8	3	107.6	6.4	5.63	14.8	349	45	195	113	197	102	5.5	25.43	0
15	2	51	162.6	19.3	1	68.1	4.1	3.72	11.3	199	71	35	69	147	93	5	3.26	0
14	1	59.5	167.2	21.3	2	74.1	6	5.14	14.1	168	48	55	76	135	102	5.3	11.82	0
18	1	55.7	167.9	19.8	3	72.5	5.6	5.28	15.4	181	39	58	97	148	102	5.4	3.28	0
18	1	71.7	167.8	25.5	4	78.5	4.9	5.71	17.1	271	48	82	143	207	109	5.5	12.77	0
15	2	58.9	160.5	22.9	2	73	6	4.2	8.4	392	54	30	78	138	96	5.7	12.96	0
17	1	72.8	181.5	22.1	2	75.7	3.2	5.44	14	188	56	28	103	165	89	5.4	3.79	0
13	1	69.4	167.2	24.8	2	80.6	7.1	4.83	13.5	232	47	151	74	151	97	5.3	6.32	0
16	1	50.1	164	18.6	2	66.4	3.5	5.6	14.6	190	48	89	100	166	101	5.7	12.52	0
12	1	48.5	156.6	19.8	1	67.9	4.2	5.01	14.6	220	71	18	40	115	99	5.4	4.99	0
17	1	73.9	166.3	26.7	4	82	6.4	5.08	15	122	49	63	98	160	99	5.6	10.02	0
17	2	59	162.6	22.3	4	81.4	5.3	5.2	14.8	237	55	41	69	132	96	4.9	5.43	0
16	2	63.8	149.8	28.4	3	85.6	7.1	4.64	13.5	209	61	55	66	138	96	5.1	7.87	0
12	2	70.3	158.4	28	1	95.1	8.3	5.12	14.1	310	52	88	97	167	94	5.1	13.74	0
12	2	59	150.7	26	4	86.9	7.7	5.3	14.5	270	36	197	117	192	99	5.2	64.98	0
19	2	64	170.2	22.1	2	76.5	5.2	4.32	11.9	191	69	52	84	163	84	5.3	8.1	0
18	2	56.8	157.6	22.9	2	72	6.2	4.68	8.9	283	78	49	85	173	86	5.7	7.32	0
14	1	76.9	179.5	23.9	2	82.6	8.3	4.57	12.3	263	53	83	71	141	95	5.3	4.65	0
13	1	39.8	147.4	18.3	2	60.6	5.4	4.82	14.3	234	67	22	43	114	101	5.3	5.08	0
18	2	64	167.4	22.8	2	85.2	4.8	3.75	10.6	179	91	34	92	190	84	4.6	7.24	0
15	2	79.5	157	32.3	1	98.8	10.2	4.64	12.7	314	40	130	170	236	93	5.4	17.66	0
12	1	50.4	153.9	21.3	1	72.6	5.1	4.69	12.3	283	66	20	51	121	104	5.5	2.81	0
18	1	79.1	161.3	30.4	4	107.1	6.4	4.51	14.2	305	67	134	94	188	95	5.1	20.06	1
15	1	71	172.4	23.9	4	81.5	7.3	5.36	14.8	294	49	60	103	164	94	4.8	12.94	0
12	2	39.3	146.6	18.3	3	68.5	7.2	4.49	12.2	238	49	74	69	133	88	5.2	9.6	0
12	2	56.4	150.4	24.9	4	80.1	7.5	4.61	13.1	226	46	135	112	185	96	5.2	22.86	0
16	1	49.9	168.1	17.7	4	64	7.1	5.64	15.9	285	69	40	85	162	89	5.2	6.78	0
13	2	50.3	161.2	19.4	4	68.8	6.9	5.2	13.7	213	53	121	99	176	101	4.8	11.62	0
16	2	47.8	159.9	18.7	4	67.4	8.6	4.68	14.4	339	58	85	123	198	87	5	7.04	0
12	1	46.3	161.1	17.8	4	66.5	7.4	5.06	14.5	262	66	78	61	143	88	5.1	10.24	0
17	2	58	165	21.3	3	70.5	7.4	5.15	12.8	254	52	67	69	134	93	5.7	6.41	0
16	1	62.5	170.9	21.4	3	76.1	4.2	4.69	13.9	165	58	26	32	95	83	5.2	4.43	0
14	1	49.8	167.4	17.8	1	68.1	5.4	4.94	14.2	275	71	62	73	156	96	5.2	13.18	0
17	2	53.8	157.3	21.7	1	72.9	7.9	4.8	14.8	182	65	82	105	186	89	5	5.19	0
17	1	60.5	171.5	20.6	2	68.2	4.5	5.22	15.8	268	68	62	68	148	80	5.4	6.5	0
18	1	63.6	174.1	21	4	71.5	15.2	5.61	15	301	58	48	111	179	102	5.6	3.4	0
19	2	50.2	153.6	21.3	4	74.3	5.6	4.34	12.7	230	42	232	195	283	97	5.2	5.91	0
17	1	71.4	175.3	23.2	3	80.3	5	5.11	15.2	198	47	42	107	162	99	5.4	6.94	1
14	1	49.6	170.3	17.1	4	67.3	3.8	5.04	15.1	237	55	45	108	172	105	5	6.78	0
12	2	79.8	162.9	30.1	2	96.9	8.5	4.64	12.6	252	49	62	151	212	87	5.4	14.9	0
16	2	58.3	174.3	19.2	4	75.8	8.7	4.93	14.6	376	61	63	84	158	98	5.4	7.1	0
16	2	71.4	166.4	25.8	1	87.3	5.9	4.2	12.6	350	45	141	49	122	97	5.3	11.93	0
16	1	90.2	185.7	26.2	1	85.7	5.5	4.96	14.7	186	54	37	94	155	96	5.8	5.76	0
12	1	34.2	139.9	17.5	2	54.6	4.8	4.61	12.6	277	69	49	89	168	78	5.7	4.28	0
12	2	39.1	150.7	17.2	2	61.7	3.4	4.45	14.5	231	71	34	40	118	96	5.1	17.91	0
14	2	45	148.5	20.4	4	73.1	5.3	4.69	14.2	264	74	35	104	185	99	5.2	8.9	0
17	2	72.4	167.1	25.9	1	84.5	10.6	4.67	12.4	275	48	42	61	117	96	4.5	27.03	0
13	1	56	152.4	24.1	1	76.3	5.6	4.94	13.1	316	44	53	53	108	101	5.4	5.28	0
14	2	47.4	161.4	18.2	4	65	6	5.41	14.4	267	61	63	71	145	94	5.3	4.75	0
19	1	80.1	180.6	24.6	1	83.8	3.7	5.68	16.7	202	36	177	78	149	98	5.2	12.77	0
17	1	80.4	171.2	27.4	2	84.2	6.9	6.48	15.2	286	43	174	97	175	99	5.8	26.67	0
18	1	74.5	172.7	25	3	84.5	7	4.71	14.3	233	38	57	70	119	92	4.6	4.87	0
19	2	69.8	153.9	29.5	4	99.3	6.6	5.3	14	214	47	135	132	206	108	5.1	18.79	0
18	2	50.4	161.6	19.3	2	68	7.4	4.4	12.8	242	47	102	92	159	84	5.2	9.52	0
15	1	58.7	164.1	21.8	1	73.6	5.7	5.14	15.9	219	58	70	82	154	106	5.4	15.12	0
18	2	61.2	163.8	22.8	1	78.2	5	4.75	14	270	53	70	110	177	91	5.1	15.22	0
12	2	70.7	149.7	31.5	3	101.5	9.5	4.65	12.9	343	33	139	35	96	107	5.9	60.62	0
16	1	123.3	181.8	37.3	3	117.8	9.1	5.33	16.5	306	34	357	30	135	102	5.3	120.82	1
13	2	57.6	151.9	25	3	85.3	5.8	4.61	13.7	227	40	41	64	112	98	5.4	15.28	0
19	2	71.9	155.7	29.7	2	94.1	4.6	4.59	13.3	253	45	69	126	185	99	4.9	22.47	0
17	1	70.4	170.2	24.3	3	79.7	6	4.99	15	286	44	24	85	134	94	4.9	2.15	0
15	2	43.9	151	19.3	4	66.5	5.1	4.84	13.5	236	51	79	111	178	99	5.5	10.02	0
18	2	84.9	174.4	27.9	2	92.5	8.1	4.88	14.2	184	45	62	136	193	85	5.2	9.58	0
14	1	108	173.7	35.8	2	115.2	6.7	5.63	13.2	192	41	176	112	188	110	6.2	93.96	1
19	1	112.2	178.6	35.2	1	108.8	7.7	5.43	16	220	34	89	94	146	97	4.9	15.86	1
13	1	33.8	148.9	15.2	1	61.8	4.8	4.85	12.1	178	80	38	84	172	94	5.9	10.14	0
13	2	45.4	163.2	17	2	62.4	6.7	5.41	13.8	300	68	73	144	227	98	5.7	8.96	0
16	1	87.9	173.9	29.1	4	91.1	4.9	5.55	16	210	45	82	138	199	96	5.5	12.54	1
18	2	68.2	165.7	24.8	1	85.6	7.8	4.61	13.4	348	77	66	89	179	89	5.4	4.42	0
14	1	42.9	155.4	17.8	2	64.1	4	4.65	11.7	262	67	35	117	191	85	5.5	8.54	0
13	2	95.8	154.1	40.3	3	99.8	8.8	5.05	13.7	304	38	115	100	161	108	5.8	39.26	1
15	1	81.6	182.7	24.4	1	83.5	6	5.23	16.3	261	56	63	98	167	102	4.8	7.31	0
13	1	112.9	170.4	38.9	1	120.2	8.3	5.48	16.7	257	37	181	132	205	108	5.3	39.93	0
17	2	54.9	170.3	18.9	2	63.9	10.8	4.12	13.2	231	72	61	86	170	86	5.5	8.85	0
13	2	48.1	139.6	24.7	1	75.7	3.5	4.51	13.4	318	52	48	127	189	96	5.2	4.81	1
16	1	49.2	160.4	19.1	4	74.3	5.9	5.19	16.2	276	53	119	114	191	107	5	11.54	0
18	1	120.3	167	43.1	3	121.7	6.9	5.84	16.2	263	33	72	134	181	102	5.2	23.68	1
16	1	70.2	154.1	29.6	1	91.4	5.9	5.16	15.7	254	39	71	73	126	102	5.3	11.41	0
14	1	54	166.1	19.6	1	73.2	10.5	5	14.2	256	56	51	105	171	101	5	15.07	0
14	2	53.4	155.2	22.2	3	77.5	7	4.46	12	291	48	66	87	148	93	5.4	14.29	0
18	1	63.5	180.3	19.5	1	74.6	5.6	4.91	15.9	233	61	31	85	152	101	4.8	6.34	0
16	1	56.3	166.3	20.4	1	69.8	4.6	5.01	15	143	55	27	90	150	90	5.1	4.07	0
16	1	81	169.5	28.2	2	85.5	5.9	5.22	13.8	245	59	32	116	181	99	5.7	19.81	0
13	1	57.4	169.2	20	4	77.4	8.1	4.69	13.1	204	45	40	60	113	86	4.8	6.47	0
14	2	47.8	163.1	18	3	75.8	6.3	4.47	12.3	250	67	30	51	124	111	5.2	10.76	0
12	2	36.1	136.1	19.5	4	69.7	7.5	5.08	14.9	218	64	51	60	134	97	5.6	12.75	0
17	1	154.4	177.4	49.1	3	131.9	8.9	5.51	15.7	169	46	74	98	159	94	5.1	60.93	1
19	1	64.9	171.3	22.1	4	75.3	6.5	5.48	15.6	196	52	94	90	161	100	5.4	5.08	0
14	1	52.8	163.5	19.8	4	65.1	5.3	5.27	14.8	204	50	140	66	144	103	5.4	10.29	0
13	2	48.8	152.6	21	4	82	5.7	5.38	13.8	264	49	92	82	149	93	5.3	9.79	0
13	1	57.4	176	18.5	2	69.6	7.5	5.34	14.8	214	53	32	60	119	97	5.1	11.52	0
18	1	60.1	168.6	21.1	2	72.6	6.1	5.5	14.8	199	62	36	72	141	76	5.3	6.41	1
13	1	44	164.7	16.2	2	61.2	5.1	5.26	14.6	221	89	37	100	196	101	5.3	13.8	0
15	1	115.2	183.7	34.1	1	128.5	6.9	5.31	14.1	257	62	80	112	190	103	5.5	20.81	0
15	1	81.3	168.6	28.6	2	86.3	7.8	5.33	14.7	261	38	55	90	139	98	5.6	21.69	0
14	2	74.7	172.7	25	1	85.7	6.6	4.73	14	259	50	57	78	139	91	5.3	8.61	0
12	2	39.8	141.1	20	3	74	5.4	4.58	13.5	321	65	65	54	132	95	5.2	15.4	0
17	2	92.1	157.3	37.2	1	106.2	6.3	4.79	13.8	189	38	118	94	156	85	4.8	11.48	0
16	1	56.1	169.2	19.6	2	66.9	5.9	4.55	13.8	207	65	71	48	127	96	5.4	11.15	0
13	1	58	166.5	20.9	3	73.9	4.8	5.18	13.8	265	56	21	46	106	95	5.1	11.89	0
16	2	91.5	169.1	32	4	94.6	5.6	4.45	12.2	310	63	98	99	182	97	5.5	16.83	1
17	1	65.7	181.1	20	1	71.3	5.6	4.76	14.9	233	49	77	71	135	103	5	6.12	0
16	1	99.2	181.1	30.2	2	94	2.4	5.62	15.2	231	64	41	111	183	99	5.7	7.86	1
17	1	65.7	171.3	22.4	4	75.8	5.5	5.3	15.1	174	62	43	41	112	93	5	5.32	0
19	1	50.3	162.9	19	3	74.8	5.4	5.09	16.2	171	48	67	126	187	99	5.1	5.13	0
17	1	73.7	171.7	25	3	85.5	6.7	5.39	16.2	211	45	93	76	140	89	5	8.62	0
19	1	105	164.9	38.6	3	131	6.7	5.38	15.4	299	42	66	114	169	101	5.3	23.5	1
18	1	74.4	174.6	24.4	1	87.5	5.6	5.06	14.9	267	39	71	91	144	93	4.7	6.68	0
13	1	53.4	157.7	21.5	1	76	4.7	4.56	12.9	366	45	236	240	332	95	5.4	7.28	1
14	1	123.6	168.4	43.6	2	132.2	8.6	5.24	13	365	40	109	75	137	108	5.6	64.66	0
12	1	50.1	157.8	20.1	1	69.2	6.1	4.81	14.4	189	48	48	81	139	95	5.4	12.53	0
17	2	62.2	161.5	23.8	2	83.5	5	4.77	13.2	231	53	98	71	144	84	5.4	5.14	0
12	2	65.3	152.6	28	1	91.6	5.9	5.13	14.5	234	49	147	105	183	91	5	12.98	1
19	2	89.3	161.1	34.4	4	99.8	7.6	4.88	13.9	186	48	60	61	121	88	5	16.04	0
17	2	54.7	154.3	23	1	71	8.2	5.19	15	239	59	63	111	183	102	4.8	5.55	0
15	1	56.7	160.9	21.9	1	78	6	4.96	14.4	205	84	34	81	172	104	5.3	11.23	0
14	1	105.6	171.9	35.7	2	107.4	7.4	5.28	12.8	240	41	151	111	182	106	6.2	27.35	1
13	1	89.6	162.4	34	1	104.2	5.4	4.81	14	248	37	70	85	136	95	5.4	43.18	1
19	1	73.4	176.6	23.5	2	73	6.3	5.57	13.5	319	66	34	80	153	92	5.6	3.78	0
13	1	46.8	160.4	18.2	1	66.5	5.3	4.66	15.1	203	38	86	72	127	108	4.8	13.16	0
13	1	90.2	149.9	40.1	3	118.5	6.6	5.39	14.4	229	43	77	72	130	93	5.1	20.35	0
19	2	63.1	155	26.3	1	79	5.7	4.49	13	221	47	56	107	165	88	5	11.99	0
17	1	71.7	181.1	21.9	4	84.2	5.2	5.4	14.7	242	42	67	81	136	99	5.2	6.01	0
14	2	46.1	151.3	20.1	4	69.8	6.3	4.81	14.4	282	61	51	89	160	93	4.9	9.23	0
13	2	35.1	144.4	16.8	4	60.2	7	4.89	12.4	281	68	75	54	137	102	5.8	20.38	0
12	1	39.2	149.8	17.5	1	64.4	4.2	5.27	15.3	197	61	73	81	157	96	4.5	6.19	0
19	2	75.9	164.7	28	4	89.4	5.3	4.26	12.6	263	42	33	117	166	64	5.3	4.98	0
18	1	73.6	187.3	21	2	75.2	4.4	4.35	13.7	201	50	26	55	110	83	5.7	3.14	0
17	2	68.4	159.3	27	2	88.4	5.3	4.16	13.4	236	79	19	74	157	94	4.7	14.18	0
19	1	70.5	187.9	20	1	79.9	8.9	5.3	15.8	188	40	77	121	176	114	5.1	6.96	0
15	1	113.9	167.8	40.5	4	121.2	5.5	5.01	13.8	272	25	77	93	133	95	5.8	43.63	1
13	1	45.4	149.7	20.3	1	66.4	4	4.86	14.1	128	60	26	89	154	101	5.1	5.21	0
16	1	60.9	170.7	20.9	3	72.1	4.8	5.24	14.4	208	88	52	123	221	91	5.6	7.34	1
17	1	61.2	177	19.5	4	75.5	4.6	4.96	14.9	234	59	31	78	143	93	5.6	4.31	0
18	2	78.8	159.9	30.8	2	86.1	3.5	4.45	12.6	270	81	18	92	177	88	5	10.4	0
14	2	75.9	172.9	25.4	1	87.8	7.6	4.67	13.8	226	45	22	41	90	95	5	14.23	0
14	1	57.6	168.9	20.2	3	65.2	5.7	4.68	14.4	215	53	42	68	129	87	4.4	4.77	0
13	1	43.8	153.2	18.7	4	66.1	4.1	5.3	14.9	290	45	177	98	178	104	5	10.17	0
13	2	52.2	155.3	21.6	2	64.6	7.1	4.5	13.1	257	58	49	117	185	95	5	17.62	0
13	1	45.3	157.4	18.3	2	67.4	5.8	5.2	14	277	52	52	86	148	101	5.4	26.71	0
15	2	45.6	158.4	18.2	1	70.2	6.1	4.47	13.3	173	49	51	62	121	87	4.7	11.38	0
18	2	84.2	151.3	36.8	2	107	8.7	4.47	13.1	295	53	58	95	160	85	5.3	33.92	0
12	1	60.7	151.7	26.4	2	88.4	6.1	5.32	12	335	47	26	80	132	91	5.8	13.8	0
15	1	95.6	170	33.1	4	105.7	7.1	5.79	16.1	170	52	62	88	152	106	5.4	24.1	0
19	1	115	181.1	35.1	2	100.3	8	5.98	16.3	236	37	152	141	208	86	5.7	10.06	1
17	2	55.5	159.7	21.8	2	78	9.2	4.85	13.8	237	41	46	78	128	132	5.2	24.11	0
18	1	65	171.8	22	3	76	6.2	5.12	15.2	199	84	32	75	165	87	5.6	2.15	0
14	2	82	168.3	28.9	2	91.5	4.9	4.32	12.9	289	62	14	38	103	100	5.2	25.3	0
18	2	113.2	159.8	44.3	2	121.2	12	4.77	13	457	57	41	94	159	93	5.6	25.38	0
13	2	43.9	157.1	17.8	3	65	6.1	5	14.5	252	68	30	60	134	105	5.3	9.92	0
16	1	117.7	180.4	36.2	3	117.2	7	5.3	16.1	242	34	234	129	210	103	5.4	16.79	1
16	1	63.8	170.9	21.8	3	83.7	5.8	4.75	15	205	61	113	70	154	96	5.1	13.21	0
16	1	89.7	169.3	31.3	3	108.5	5.5	5.29	14.4	271	39	58	101	152	105	5.3	23.67	0
15	2	72.1	178.6	22.6	1	79.3	4.3	4.4	12	242	61	62	72	145	92	4.9	8.86	0
13	1	55.4	171.4	18.9	2	63	6.4	5.44	13.9	276	57	38	69	134	101	5.6	5.89	0
14	1	62.9	169.1	22	3	73.6	6.1	5.39	15.8	181	41	42	65	114	89	4.9	14.13	0
15	2	78.8	152.9	33.7	1	98	7.9	4.75	14.3	280	43	41	101	152	100	5.1	36.91	0
14	1	108.5	176.1	35	1	105.5	6.7	5.65	15.8	239	40	59	80	132	100	5.3	21.25	0
16	2	63.9	163	24.1	4	79.5	6.9	4.26	12.4	226	49	50	89	148	86	5.1	8.4	0
19	1	118.9	180.8	36.4	1	117	6.5	5.51	16.9	206	29	97	132	180	86	5.3	34.26	1
14	1	57	170.1	19.7	1	70.5	4	5.76	16.8	267	58	81	117	191	100	5.3	8.07	0
14	1	56.6	170.7	19.4	1	73.1	6.6	5.16	14.7	228	58	52	62	130	104	4.9	6.72	0
13	1	60.6	165.6	22.1	1	76	5.1	5.32	15	254	62	34	87	156	100	5.3	6.78	0
16	2	88.4	173.6	29.3	3	107	7	4.75	12.5	230	61	46	69	139	93	5.7	13.88	1
16	2	83.2	170	28.8	1	93.5	7.6	4.59	13.5	286	48	36	84	139	87	5	11.8	0
14	2	48.3	154.2	20.3	3	75.2	7.1	4.64	14.2	271	48	110	105	175	97	5.3	30.4	0
17	1	64.1	172.2	21.6	4	75.7	5.9	5.43	16.3	191	56	46	76	141	86	5	5.09	0
19	1	75.2	162.4	28.5	3	93	6	5.38	15.7	262	37	225	126	208	109	5.3	24.23	1
18	1	88.9	180.7	27.2	1	102.6	8.8	5.68	17.5	183	37	60	103	152	111	5.3	14.95	0
12	2	74.4	156.8	30.3	2	98.1	7.4	4.68	12.9	294	65	85	125	207	100	5.5	22.2	0
16	2	81.2	152	35.1	2	102.2	3.1	4.94	11.1	301	75	18	67	146	89	5.3	10.36	0
12	2	67	160.1	26.1	4	85.5	6.1	4.78	14.4	263	46	55	80	137	97	5.2	21.81	0
18	2	64.5	163.9	24	2	77.3	6.4	4.67	12.1	272	40	56	97	148	90	5.5	9.68	0
15	2	49.9	160.2	19.4	1	64.1	5.8	4.34	13.6	238	57	58	66	135	88	5.3	7.72	0
12	1	49.6	154.4	20.8	4	69.8	5.8	4.77	13.9	264	67	31	68	141	88	5.8	5.49	0
14	2	64.4	158.9	25.5	3	86	5.5	4.59	12.7	245	79	41	75	162	91	5.1	11.77	0
16	2	61	178.9	19.1	4	78.6	5.8	5.09	15.5	293	56	73	72	143	95	5.2	8.47	0
18	1	147.8	182.1	44.6	3	131.9	7.7	5.59	16.5	282	28	162	98	158	114	5.6	42.26	1
16	1	153.7	185.2	44.8	2	130.8	7.6	5.11	14.8	296	40	52	63	113	130	6.1	61.27	1
17	2	90.6	167.3	32.4	1	97.7	7	4.48	13.4	275	69	62	103	184	91	5.3	14.63	0
18	2	41.6	160.2	16.2	3	65.2	6.1	4.79	14.6	199	77	49	78	165	93	5.2	7.15	0
19	1	72.4	171.2	24.7	3	88.3	9.9	4.94	14.7	222	50	90	84	152	105	5.4	19.25	0
13	2	50.2	158.6	20	3	74.4	7.1	4.31	12.2	308	64	30	98	168	94	5.3	6.68	0
17	1	52	167.5	18.5	3	66	5.9	5.17	14.3	257	69	55	66	146	96	5.4	6.19	0
15	2	51.6	156	21.2	2	69.4	5.5	4.81	13.6	193	67	50	56	133	82	5.4	9.84	0
13	1	58.3	162.1	22.2	3	75.3	6	5.22	14.9	238	62	31	63	131	95	5.4	7.24	0
13	1	48.7	161.3	18.7	2	64	5.2	4.88	13.5	263	61	33	60	128	93	5.4	7.95	0
15	1	95.3	174.5	31.3	4	99.1	9.6	5.09	15.9	265	34	181	103	173	94	5.2	12.63	0
14	2	62.9	157.6	25.3	4	74.1	4.2	4.47	12.5	187	54	59	92	158	90	5.1	9.44	0
18	2	50.5	156.3	20.7	4	67	5.8	4.04	12.8	252	50	49	89	149	98	4.7	7.9	0
14	2	54.4	160	21.3	2	71	5.4	5.03	12.6	264	62	32	97	165	80	5.3	20.01	0
13	1	52	157.4	21	2	71	4.7	4.82	13.4	205	66	37	66	139	100	5.6	5.32	0
19	1	74	181.1	22.6	3	75.5	6.1	5.26	16.4	195	49	32	70	125	90	5.5	4.84	0
14	1	73.3	180	22.6	4	79	5.4	5.58	16.7	252	45	41	60	113	90	5.1	9.54	0
16	1	64.6	176.2	20.8	1	73.5	5.5	5.42	16.6	194	57	70	132	203	106	5.5	5.07	0
15	2	152.1	172.4	51.2	3	141.5	8.3	4.58	12.7	375	48	45	82	139	99	5.8	38.46	0
17	2	75.1	168.5	26.5	3	84.5	4.8	4.3	12.8	189	80	57	47	138	92	5	9.09	0
15	1	63.3	177.8	20	4	73.8	4.6	5.1	15.4	186	50	74	91	156	99	5	7.97	0
14	2	78.7	161.9	30	4	101.6	6.7	4.41	12.1	244	53	109	96	171	103	4.8	22.28	0
15	1	76.5	166.4	27.6	2	89.3	6.7	4.81	12.8	252	37	31	55	98	91	4.5	6	0
19	1	77.2	177	24.6	1	86.2	6.6	4.82	14.6	216	60	45	95	164	96	5.1	5.19	0
16	2	65.3	168.1	23.1	2	72.5	8.3	4.55	12	287	49	34	80	136	89	5.4	7.34	0
17	1	82	173	27.4	4	92	7	5.28	15.7	246	60	36	92	159	103	4.5	18.15	0
18	2	88.2	153.3	37.5	3	107.5	7.5	4.84	13.8	224	43	48	88	141	112	5.3	32.52	1
14	1	62.5	156.6	25.5	3	83.4	6.9	4.95	15.4	254	60	58	77	149	109	5.8	29.97	0
19	1	54.2	164.8	20	4	72	8.2	5.41	17	144	51	25	42	98	99	5.2	7.36	0
19	2	74.9	166.7	27	4	81.6	7.4	4.14	11.8	221	52	59	79	143	98	5.8	7.21	1
18	1	65.7	178.7	20.6	4	74.2	6.6	5.23	15.7	187	56	31	66	128	94	5.1	2.76	0
17	2	72.7	163.7	27.1	1	87.4	6.7	4.55	13.8	214	51	54	80	142	92	5	9.82	0
19	1	68.1	180.5	20.9	3	78.7	6.1	5.42	15.9	150	63	39	84	155	84	5.1	3.33	0
12	2	32.4	144.6	15.5	4	60	3.9	5.25	14	192	74	40	82	164	87	5.2	12.88	0
17	2	70.5	159.4	27.7	3	89.3	5.9	4.32	11.7	295	59	58	74	145	92	5.3	12.74	0
13	1	48.5	159.5	19.1	4	68.4	4.8	4.88	13.6	265	63	29	85	154	104	5.4	7.21	0
16	2	54.4	154.8	22.7	4	70.5	6	4.5	13.2	288	62	50	94	166	95	5	6.53	0
13	2	42.2	154.7	17.6	3	63.8	4.5	4.8	13.7	263	72	40	82	166	97	5.3	6.05	0
12	2	48.7	162	18.6	3	67.6	7.9	4.41	12.9	224	60	24	62	129	92	5.3	6.44	0
14	2	45.2	157.3	18.3	4	70	9.1	4.92	14.3	288	48	56	91	153	97	4.6	15.97	0
16	2	57.2	155.1	23.8	4	80	8.4	4.93	14	196	53	86	111	182	95	5.3	17.76	0
15	2	54	168.5	19	1	69.6	5.6	4.65	14.1	254	51	84	113	182	93	5.1	10.62	0
17	1	71.7	171.9	24.3	1	79.9	4	5.09	14.9	220	31	75	77	123	98	5.2	11.26	0
14	1	62.7	168.5	22.1	4	72.5	3.2	5.77	14.1	238	69	27	85	162	102	5.7	10.38	0
13	1	60.6	162.3	23	2	76.7	5.1	4.51	12.1	253	60	38	93	165	101	4.7	5.88	0
17	1	69.8	170.5	24	2	76	4	5.52	14.2	352	45	57	102	161	96	5.3	5.44	0
18	2	110.9	168.8	38.9	3	114.5	4.5	4.4	13.5	172	46	86	100	164	96	5	17.63	0
15	2	46.7	162.9	17.6	4	69.6	6.5	4.96	14.1	319	54	67	89	158	103	5.5	10.38	0
13	2	83.8	164	31.2	2	102.7	4.9	4.98	12.5	238	44	42	111	168	100	4.9	36.14	0
17	1	67.8	178.4	21.3	1	78.4	4.6	5.07	15.4	199	64	46	74	150	95	5.2	6.7	0
18	1	77.5	170.7	26.6	4	87	3.9	5.77	14.1	221	63	40	101	176	83	5.6	13.07	0
14	2	54.4	160.1	21.2	2	70.8	4.5	4.45	13.4	215	55	32	61	126	99	5.4	11.94	0
16	2	39.3	155.5	16.3	4	70	5.8	5.61	10.4	345	49	93	81	149	88	5.3	12.31	1
16	2	50.1	167.3	17.9	1	67.4	3	4.66	13.8	206	78	43	91	182	104	5.3	11.5	0
16	1	73.8	178.8	23.1	1	79.5	4.4	5.74	16.7	190	39	100	71	129	102	5.2	11.69	0
13	2	40.5	146.5	18.9	2	59.3	6.8	4.61	12.8	326	45	41	72	129	98	5.5	7.43	0
16	2	55.4	152	24	3	79.2	7	4.45	13.3	261	69	133	114	208	100	5.2	9.68	1
16	2	94.7	169.5	33	1	96.7	6.3	4.34	13.2	358	49	62	76	139	88	5.4	7.76	0
14	1	51.7	162.7	19.5	1	70.2	5.5	4.81	13.8	156	44	18	35	84	98	5.1	14.37	0
19	1	65	178.2	20.5	1	76.2	6.1	4.92	15.3	246	35	75	48	98	96	5.5	6.2	0
13	1	55.4	160.3	21.6	3	71.2	8	5.9	14.3	218	41	59	37	92	110	5.5	42.23	0
14	2	52.2	155.4	21.6	2	69.4	3.3	4.32	12	240	44	29	73	126	66	4.9	11.52	0
16	1	131.9	193.9	35.1	2	109.6	5.8	4.83	14.6	254	44	61	68	126	101	5.5	22.1	0
13	1	42.4	160.7	16.4	2	62.3	6.6	5.28	14.4	294	43	41	60	115	83	5.3	10.93	0
16	2	64.5	162.1	24.5	3	80.2	6.9	4.4	13.3	294	86	64	91	192	93	5	15.73	0
16	2	52.6	160.6	20.4	1	70.2	3.7	4.43	13.3	211	63	60	73	150	93	5	8.3	0
14	2	113.7	174.6	37.3	2	124.5	6.2	4.69	10.7	321	43	48	114	171	104	5.9	23.3	0
18	2	74.2	165.4	27.1	2	85.1	4.6	4.17	11.8	302	53	28	46	107	97	5	9.67	0
14	1	48.3	163.5	18.1	2	67.3	4.5	5.03	13.8	266	53	142	104	183	100	5.2	10.76	0
17	2	56.3	156.8	22.9	1	75.4	4.4	4.45	11.7	310	78	105	94	192	95	5.2	9.52	0
13	1	45.1	146.2	21.1	3	76.5	9.2	4.7	13.6	359	61	68	112	188	98	5.5	14.13	1
14	1	67	176.7	21.5	1	71.5	6.5	5.14	15.2	243	48	116	97	166	96	5.2	11.72	0
13	1	45.4	156.4	18.6	1	66.6	7.7	5.1	14.2	197	48	80	89	154	102	5.1	11.57	0
13	2	72	166	26.1	4	86.7	5.2	4.51	12.6	265	63	28	108	180	92	5.9	16.5	0
14	1	79.7	176.8	25.5	4	90.4	5.2	5.15	16.8	307	47	49	39	99	102	4.9	15.74	0
17	1	88.2	174.4	29	1	95.4	5.8	5.34	15.2	244	42	40	53	107	99	5.4	12.34	0
14	2	37.1	159.2	14.6	4	62.5	6.6	4.66	12	204	65	29	72	146	89	5.4	7.31	0
13	2	62.3	157.4	25.1	2	73.4	3.6	4.94	13.2	192	49	74	77	141	93	5.3	7.23	0
15	1	105.6	180.2	32.5	1	110.7	4.8	5.2	15.2	266	36	71	78	129	101	5.2	21.07	1
19	2	52.8	159.2	20.8	3	76.6	6.2	5.01	14.5	276	70	41	76	158	94	4.6	8.3	0
18	1	166.3	184.7	48.7	2	143.2	11.8	5.5	14.6	369	38	73	70	123	164	6.2	131.22	0
18	1	58.4	179.3	18.2	3	72.6	6	5.4	16.9	182	63	35	79	153	99	5.1	5.48	1
17	2	61.1	173.8	20.2	1	76.4	5.8	4.6	13.6	251	61	55	90	165	97	5	13.32	0
15	1	49	161.5	18.8	1	68.7	5.8	5.24	15.6	269	66	86	82	166	96	5	5.88	0
19	2	64.3	163.2	24.1	1	64.5	3.9	4.08	13.5	170	69	43	54	136	89	5	2.69	1
13	2	54.6	156.4	22.3	1	81.2	6.9	4.57	12.5	287	63	43	96	172	103	5.6	13.23	0
15	2	40.9	154.5	17.1	1	62.9	5.4	4.84	14.3	228	55	31	108	173	89	5.3	3.21	0
19	1	74.7	180.3	23	3	83.7	6.1	5.38	16.9	210	57	98	72	147	101	4.8	10.64	0
13	2	51.5	158.9	20.4	1	68.4	6	4.55	13.5	212	54	58	60	128	103	5.3	10.87	0
19	1	63.1	169.9	21.9	1	79	5.4	5.63	16.4	328	41	55	81	135	97	5.2	7.23	0
17	1	149.1	177.6	47.3	2	131.8	9.6	5.45	14.3	284	49	182	135	215	103	6.3	32.64	1
13	1	144.8	173.3	48.2	2	141.2	4.8	5.25	12.6	321	48	77	138	203	110	6.1	54	0
15	1	76.1	175.9	24.6	4	86.4	3.3	4.77	14.9	178	54	31	82	145	102	5.1	11.2	0
17	1	75.3	170.1	26	4	94	6.3	5.02	14.6	277	34	200	84	148	98	5.1	26.48	0
16	2	77.2	153	33	3	93.6	7.2	4.68	13.8	310	48	52	107	169	97	5.4	18.19	0
13	1	50.6	165.9	18.4	2	64.2	3.3	5.24	14.2	285	81	45	68	161	98	5.8	14.94	0
13	2	36.5	155.3	15.1	4	61.7	3.9	4.99	14.4	240	89	65	106	210	95	5.1	6.92	0
17	1	54.4	168	19.3	4	75.2	5.7	5.29	15.2	276	50	65	93	158	98	5.6	7.09	1
13	2	62.4	159.2	24.6	1	79.5	10.1	4.91	14.8	279	48	156	75	149	92	5.2	15.85	0
19	1	82	170.7	28.1	3	102.2	7.9	5.61	16.4	241	49	124	142	216	98	5.3	31.37	1
13	1	57.2	156.4	23.4	4	83.6	4.6	5.29	14.1	292	56	72	66	137	98	5.4	12.32	0
14	2	62.4	164.5	23.1	3	77.6	5.2	4.7	14.5	196	48	74	84	147	101	5.1	15.27	0
13	2	42.9	150.2	19	4	66.7	5.5	4.51	14.3	264	41	140	97	162	101	5.1	23.4	0
14	1	75.4	181.2	23	1	85.8	5.4	5.71	15.9	243	55	81	131	204	92	5.3	13.74	0
14	1	75.1	160.6	29.1	4	97	7.4	5.1	12.6	293	47	91	97	162	98	5.7	16.49	1
15	2	79.8	162.8	30.1	3	86.1	6.8	4.45	12.4	392	41	80	81	138	105	5.5	26.13	0
16	1	86.4	172.1	29.2	2	91	6.5	4.82	14.1	297	50	68	74	139	94	5.4	9.33	0
17	1	79.6	176.9	25.4	1	86.9	6.7	4.66	14.4	229	39	97	92	150	95	5.2	11.06	0
15	2	56.9	166.7	20.5	3	79.2	6.3	4.7	13.5	354	70	53	93	177	99	5.4	10.22	0
15	1	73.9	169.3	25.8	4	93.8	7.1	4.87	9.8	298	45	47	64	121	100	5.7	49.43	1
16	1	64.5	173.4	21.5	4	76	5.7	4.79	14.4	211	50	37	60	121	94	5.3	4.53	0
14	1	59.1	183	17.6	1	76	2.9	4.77	13.4	237	55	40	100	167	113	5.4	8.06	0
18	2	51.6	158.6	20.5	3	75.8	5.6	5.11	13.9	311	50	52	57	120	93	5.1	7.72	0
15	2	77.8	157.4	31.4	4	97.8	6.9	5.08	14.6	330	43	82	66	125	99	4.9	41.16	1
19	2	54.2	153.1	23.1	1	85.4	5.1	4.28	11.7	206	52	59	106	172	97	5.3	12.53	0
13	2	50.8	160.6	19.7	4	69.4	4.2	4.56	14.2	230	53	85	77	147	84	5	6.13	0
17	2	65.1	163	24.5	4	79	6.4	4.66	7.6	507	57	39	50	119	93	5.1	8.33	0
18	1	78.2	177.9	24.7	3	82.2	5.3	5.1	15.1	250	59	88	83	160	95	5.5	3.99	1
18	1	80.1	186.2	23.1	2	85.4	5.3	5.37	14.2	271	58	52	122	194	100	5.5	10.31	0
19	2	42.3	164.2	15.7	4	65	7.5	6.1	12.1	241	86	68	71	172	101	5	6.33	0
16	2	77.7	159.1	30.7	2	92	8.5	4.81	12.9	276	47	92	118	184	93	5.6	19.86	0
15	2	67.7	154.4	28.4	3	91	6.4	5.42	11.7	242	66	65	85	166	101	5.5	19.36	0
12	2	77.2	155.4	32	3	93.7	5	5.08	10.1	362	44	62	73	131	100	5.5	19.8	0
16	1	56.8	172.6	19.1	2	65.6	5	5.03	14.6	279	36	106	137	194	102	5.3	18.06	0
15	1	121.2	181.9	36.6	3	114	6.9	5.12	15.1	245	33	225	113	180	89	5.3	61.9	0
15	1	58.8	178.8	18.4	1	70.7	4.8	4.42	13.8	276	36	133	91	150	84	5.2	6.12	0
13	2	40.3	155	16.8	1	69.3	6.6	4.67	13.5	343	49	86	86	153	94	5.4	13.64	0
17	1	66.3	178.9	20.7	4	73.9	4.8	5.34	14.9	248	45	39	87	144	92	5.3	3.63	0
17	2	82.3	155.3	34.1	1	92.7	8	4.58	13.6	282	50	70	93	159	103	5.3	21.19	0
12	1	59	166.3	21.3	4	73.2	5.2	5.47	16.3	322	48	34	117	176	100	6.1	9.08	0
16	1	89.3	168.7	31.4	3	103.7	5.4	5.07	14.9	186	56	57	102	172	95	5.3	6.25	1
15	2	109.8	158.2	43.9	3	120.8	6.6	4.73	10.5	436	39	114	105	165	87	5.4	52.6	0
14	2	52.6	152.7	22.6	4	77	7.7	4.73	12.8	370	59	46	39	110	92	5.6	9.07	1
16	2	48.9	163.6	18.3	1	73.9	5	4.97	15.2	334	52	62	104	171	89	4.8	5.04	0
18	2	46.3	154.2	19.5	4	70.8	6.1	3.93	12.6	237	59	90	77	153	88	5.1	6.75	0
19	2	82	170	28.4	3	102	5.4	4.4	12.2	171	63	43	96	172	93	5.3	12.94	0
12	1	63.3	159.3	24.9	3	91.6	5.6	5.19	15	193	41	205	127	200	111	5.3	28.81	1
14	1	66.6	171.2	22.7	1	87.2	3.9	5.58	15.3	234	46	157	118	191	103	5.3	17.53	0
14	1	43.3	156.6	17.7	1	62.5	3.9	4.97	15.1	265	45	115	108	175	102	5	6.63	0
13	2	47.8	155.5	19.8	4	68	5.9	4.58	13.7	243	61	118	81	164	95	5.2	7.17	0
17	2	50.7	159.6	19.9	4	67.9	5	4.39	14	312	52	41	106	171	85	4.9	4.73	0
19	1	70.9	171.3	24.2	2	72.8	2.7	4.56	13.7	223	60	52	96	170	99	5.5	5.32	0
14	2	61.4	156.4	25.1	2	80.9	6.9	4.72	9.1	339	58	25	136	202	99	5.7	10.36	0
18	1	85.8	176.6	27.5	4	90.1	5.4	5.63	14.5	165	31	58	96	141	98	5.5	8.14	0
14	1	54.1	160.8	20.9	1	69.3	5.8	5.35	16.1	218	49	51	97	159	103	4.7	6.57	0
13	1	55.2	166	20	2	69.1	8.3	5.01	14.7	301	60	37	91	163	106	5.4	11.39	0
12	1	50.5	140.8	25.5	1	88.7	6.8	4.65	14	287	36	53	79	128	102	5.5	21.48	1
15	1	56.8	165.4	20.8	3	73.4	6.6	4.91	14.1	256	38	65	92	145	106	5.4	13.14	0
14	1	64.4	178.7	20.2	2	72.7	6.5	4.65	14.3	192	88	37	58	157	94	4.8	9.68	0
19	1	61.2	174	20.2	2	73	6.8	5.38	16.7	197	47	92	94	160	90	5	6.19	0
13	2	51.3	178.6	16.1	2	65.7	4.3	5.7	11.6	299	60	39	77	149	112	5.8	24.19	0
17	2	63.8	168	22.6	4	88	8.1	4.74	13.5	333	63	71	58	136	97	5.4	20.45	0
12	1	35.2	144.1	17	4	59.3	7.9	4.49	13.4	222	86	23	75	168	93	5.4	1.75	0
14	2	66.4	161.1	25.6	2	77.7	6.4	4.46	13.3	215	66	53	64	143	87	5.3	10.05	0
13	2	31.4	134	17.5	3	59.4	8.5	5.03	14.3	165	50	62	53	117	97	4.7	16.25	0
19	1	66.2	170.2	22.9	4	79.2	6.9	4.9	14.8	294	62	68	100	177	95	5.4	8.06	0
12	1	30.7	140.5	15.6	1	59.2	6.5	4.48	12.5	217	46	49	116	176	96	5.2	5.99	0
12	1	34.3	146	16.1	4	61.8	4.7	4.89	6.4	270	44	25	27	79	97	4.7	12.03	0
13	1	56.4	165.4	20.6	2	69.1	6.8	4.55	12.8	280	68	28	38	114	105	4.9	15.43	0
17	2	78.4	163.9	29.2	1	90.3	5.1	4.78	12.6	187	50	124	126	199	97	5	12.32	0
12	2	43.1	152.6	18.5	1	70.2	7.4	4.72	13.7	213	56	95	91	166	100	5.3	18.45	0
14	1	53.8	174.6	17.6	1	69	7.3	5.02	15.6	327	43	99	81	143	110	5.3	36.43	0
18	1	71.4	189.4	19.9	1	77.3	4.5	4.75	14.3	163	58	51	101	172	103	5.2	3.96	0
14	2	52.9	159	20.9	1	67.8	9.6	4.37	13	229	48	50	113	174	95	5.1	6.8	0
18	2	55.7	165.6	20.3	1	73	6.2	4.35	14	238	59	31	105	174	91	4.7	4.2	0
14	2	110.2	165.8	40.1	2	118	6.7	4.84	13.2	322	58	76	104	179	184	7.1	88.31	1
17	2	83.6	168.4	29.5	4	83.4	7.5	4.8	14.5	227	73	36	77	161	102	5.8	13.3	0
15	2	43	145	20.5	3	72.4	6.4	3.98	12.3	238	42	92	99	160	93	5.4	11.95	0
12	2	34.9	146.9	16.2	3	61.3	5.1	4.51	14	230	60	184	59	145	112	5.5	18.42	0
16	1	116	171.4	39.5	1	119.8	9.3	5.06	14.3	381	41	50	65	118	104	5.3	16.53	0
19	2	123	166.4	44.4	1	134.8	7	4.98	14.6	286	42	141	106	174	94	4.8	18.69	1
15	1	57.1	173.6	18.9	1	69.8	4.2	4.73	14.3	187	72	16	71	148	89	5.4	3.23	0
14	2	48.9	152	21.2	2	74.3	11.2	4.08	11.8	242	62	30	104	175	88	4.7	17.35	0
12	2	63.3	160.6	24.5	1	79.6	5.1	4.84	14.3	251	65	50	62	139	99	4.7	13.23	0
14	1	97.1	186.1	28	1	107.5	8.9	5.4	14.4	223	41	61	68	123	102	5.1	27.1	0
12	2	56.6	151.1	24.8	1	82.9	6.1	4.59	13.6	304	38	93	75	131	96	4.6	15.45	0
12	1	38.8	146.5	18.1	2	63.7	4.2	4.48	11.7	313	67	89	87	172	105	5.7	14.67	0
17	2	136.3	167.2	48.8	1	124.5	7.7	5.13	14.1	272	41	74	75	131	95	5.4	38.12	1
14	2	50.5	158.9	20	1	68.7	4.1	4.43	13.7	224	41	60	74	129	71	5.3	37.98	0
15	1	59.1	184.4	17.4	1	69.3	4.6	5.04	16.2	192	52	35	101	164	111	5.3	7.23	0
13	2	43.6	157.5	17.6	3	66	4.5	4.96	12.8	193	64	50	61	137	98	5.5	7.91	0
16	2	83.3	173.6	27.6	3	90.2	4.1	4.61	12.9	176	63	46	73	148	93	5.3	35.61	0
12	1	47.5	149.7	21.2	4	79.5	4.6	4.96	13.8	224	46	66	161	223	96	5.1	6	0
12	2	49.3	150.6	21.7	3	73.2	8.5	4.63	13.8	306	45	76	98	160	102	4.7	24.15	0
16	2	70.4	155.9	29	1	84	8.6	4.96	14	244	54	83	39	109	98	4.8	7.02	0
17	2	61.6	166.9	22.1	4	79.3	6.4	4.39	12.8	276	56	46	102	171	96	5.5	17.35	0
13	2	54.6	162.1	20.8	4	72.6	6.7	4.64	13.4	289	52	49	95	161	100	5.4	7.61	0
13	1	69.9	170.9	23.9	2	86.6	4.3	5.72	16	338	53	64	94	162	104	5.3	25.97	0
17	1	70	163.5	26.2	4	88.4	5.7	5.28	14.5	226	48	79	65	129	93	5.2	10.22	0
13	1	55.7	152.9	23.8	4	76.9	6	5.2	15.3	301	70	147	89	184	95	5.2	25.84	0
19	1	70.1	185.5	20.4	4	78.1	7.5	5.05	14.4	225	66	65	59	139	106	5.6	4.1	0
18	1	75.1	184	22.2	1	79.6	6.3	5.31	16.2	221	38	68	43	96	104	5	6.45	0
13	2	49.9	164.8	18.4	1	70.1	7.7	4.68	13.8	269	62	42	83	158	89	5	7.88	0
17	1	124.6	176	40.2	3	129.8	10.5	5.11	14.6	249	41	83	88	146	89	5.3	35.4	1
13	2	52	167	18.6	2	68.5	3.7	3.96	12.8	306	72	25	77	157	95	5	5.5	0
19	2	109.7	168.9	38.5	2	119.6	7.3	4.13	12.3	231	50	28	91	149	95	4.8	8.74	0
17	2	102.4	174.9	33.5	4	113	9.2	4.21	12.3	357	47	81	64	127	100	5	29.26	1
16	1	75.3	177.4	23.9	2	74.7	4.7	6.09	13.4	293	48	52	67	128	96	5.6	7.05	0
16	1	68.9	165.7	25.1	4	80.2	4.3	5.96	15.7	206	41	122	139	204	104	5.4	14.31	0
12	1	47.2	162	18	3	66.8	3.7	4.16	12.7	192	79	26	57	144	99	5.6	9.11	0
15	2	71.2	164.1	26.4	1	96	6.8	4.89	13.7	302	40	94	95	154	93	5.1	16.59	1
17	2	83.5	164.1	31	2	103	6.9	4.54	14.1	287	47	121	165	237	109	6.1	36.21	1
15	2	67.1	164.7	24.7	1	78.4	4.6	4.41	14	186	48	61	99	162	91	5.1	12.05	0
17	1	57.2	163.9	21.3	4	73	6.9	6.17	13	310	40	81	73	129	93	5.6	7.68	0
17	1	61.3	181.2	18.7	2	70.5	6.2	5.3	14.8	219	54	77	89	160	96	5.2	4.24	0
16	2	50.1	152.4	21.6	1	74	6.4	4.7	14.4	278	40	62	84	138	98	6.1	6.2	0
18	1	104.6	180.3	32.2	3	113	7.3	5.61	16.6	259	35	69	76	126	90	5.1	17.11	0
18	2	107.3	171.4	36.5	2	100.9	6.5	4.37	12	329	58	97	74	150	93	5.3	20.08	0
16	2	58.7	157.1	23.8	3	80.7	7.3	4.25	13.4	325	46	118	106	174	98	5.2	15.54	0
18	1	67.9	175.6	22	1	80.2	5.3	5.16	15.3	245	50	73	91	157	95	5.4	5.23	0
13	2	54.4	156	22.4	3	77.8	6.3	4.42	13.7	245	55	88	96	169	92	5.4	6.47	0
13	2	103.6	157.8	41.6	3	104.5	5.5	4.47	12.3	372	48	54	111	173	103	5.5	42.28	0
19	2	56.9	159.6	22.3	1	75	4.5	4.49	13.3	258	54	27	75	137	90	5	8.12	0
18	2	48.5	157.2	19.6	3	71.4	7.9	4.47	13.6	323	48	71	123	188	91	5.3	9.32	0
13	1	75.3	168.5	26.5	1	85.3	4.7	5.08	15.9	257	46	57	85	145	92	5.1	20.79	0
14	2	51.4	157.9	20.6	4	74.9	5.2	4.61	13.2	226	66	27	54	128	101	5.4	11.79	0
14	2	72.9	165	26.8	2	91.8	3.5	4.76	13.7	298	55	27	78	141	108	5.6	17.71	0
13	2	65.1	160.7	25.2	1	77.3	4.7	4.45	13.7	275	38	74	64	117	96	4.9	9.03	0
12	2	49.9	170.7	17.1	1	71.1	7.9	5.11	14.9	302	56	80	98	171	88	5.2	6.46	0
19	2	39.7	153.2	16.9	4	61.1	7.6	4.61	12.4	313	61	30	75	145	86	4.8	5.15	0
15	2	65.5	154.4	27.5	4	77.7	7.5	4.96	12	251	66	44	86	165	97	5.4	13.97	0
16	2	61.9	156.3	25.3	1	78.6	8.4	5.01	13.4	287	74	64	99	188	103	5.5	8.18	0
18	2	84.9	160.4	33	4	97.7	7.4	4.83	13.9	252	66	26	75	149	105	5.5	21.31	0
16	1	90.4	187.9	25.6	4	92.3	6.5	5.39	14.8	289	50	41	101	164	99	5.4	7.93	1
17	2	52.3	160.4	20.3	3	75	5.7	4.74	13.9	248	77	43	76	166	99	5	7.11	0
14	2	75.8	162.7	28.6	2	95.5	5.9	4.49	13.2	382	44	79	75	135	93	5.4	17.82	0
19	1	65.7	159.6	25.8	4	88.8	7.4	5.36	15.5	262	40	171	120	188	97	5.4	17.13	0
12	2	57.4	154.3	24.1	4	85	6.3	4.98	13.4	292	41	159	79	146	102	5.1	23.27	1
12	1	50.9	168.2	18	1	69	5	5.03	15.5	240	46	77	109	172	94	5	5.06	0
15	2	50.5	164.6	18.6	4	71.5	5.8	4.85	13.1	270	66	54	70	149	98	5.3	21.53	0
15	2	62.5	159.2	24.7	4	85.2	9.2	4.55	12.6	268	50	82	60	126	94	5.5	10.17	0
18	1	91.1	168.9	31.9	1	98.8	9.2	5.7	16.7	275	35	118	107	164	93	4.6	15.38	0
18	2	50.6	176.2	16.3	2	66.3	6.4	4.19	12.3	143	68	50	77	157	85	5.1	4.58	0
17	1	50.6	172.5	17	1	67.5	5	5.35	16	145	64	50	66	142	107	4.9	8.18	0
16	1	64.6	172.3	21.8	1	78.5	7.4	5.3	14.9	260	41	37	75	127	95	4.9	10.6	0
15	1	78.2	175.7	25.3	1	87.8	5.7	5.38	14.8	258	52	49	83	148	93	5.1	6.64	0
16	1	77	182.3	23.2	3	85.4	5.3	5.43	16.3	215	54	47	70	136	98	5.5	3.21	0
17	2	116.5	172.6	39.1	2	121.3	8.6	4.27	8.6	437	34	129	121	179	245	8.1	44.7	0
14	2	52.8	157.3	21.3	2	67	5.6	4.45	12.8	252	69	31	54	132	99	5.1	9.61	0
18	1	68.3	176.4	21.9	1	77	4.2	5.02	14.8	168	38	31	72	119	92	4.9	7.09	0
18	1	109.1	166.9	39.2	1	114.3	5.9	5.41	16.1	317	35	104	145	202	92	5.2	13.58	1
12	1	38.3	150.2	17	4	66.4	5.7	4.87	14.5	306	61	38	46	119	103	5	10.3	0
17	1	52.8	176.7	16.9	2	66.3	4.4	5.25	15.5	196	47	31	93	150	98	5.4	9.77	0
14	2	53.5	159.7	21	3	77	5.6	4.36	12	269	47	23	48	102	100	5.6	24.47	0
19	1	98.7	167.9	35	3	112.9	6	5.67	16.3	294	32	236	128	197	107	5.3	24.43	1
17	1	82.4	186.1	23.8	1	89.7	5.5	5.16	15.8	194	54	48	80	147	106	4.9	14.34	1
18	1	85.8	173.8	28.4	1	97.6	9.6	5.3	17	286	39	59	115	169	91	5.4	12.03	1
16	2	86.8	165.9	31.5	2	101.2	9.4	4.56	11.7	319	56	32	74	140	89	5.6	29.2	0
15	1	73.1	173.4	24.3	3	85.9	2.9	5.11	15.4	153	40	32	78	128	97	5.2	9.79	0
13	2	50.7	151.3	22.1	2	67.8	2.9	4.2	13.2	310	61	48	133	208	85	4.8	6.33	0
16	2	67.7	161.1	26.1	2	88	3.4	4.31	12.6	234	51	71	90	157	97	5.4	17.16	0
15	1	60.1	182.6	18	4	69.3	4.8	5.13	15.1	267	57	38	54	123	89	5.4	1.91	0
14	1	51.8	163.7	19.3	1	68.1	5.1	4.79	14.6	210	35	52	146	195	94	5.1	2.99	0
19	2	82.3	152.5	35.4	2	110	5.2	5.36	13.2	213	56	87	129	204	101	5.5	17.98	0
16	1	54.2	166.1	19.6	1	69.1	4.4	4.9	14.9	184	54	80	65	135	87	5.1	5.18	0
18	1	68.5	176.3	22	2	75.4	3.6	4.91	14.5	261	50	32	108	168	97	5.8	6.84	0
12	2	97.7	151.5	42.6	2	112	7.3	4.06	12.1	344	53	69	101	170	87	5.6	15.48	0
15	1	52.7	169.8	18.3	2	65.9	3.8	4.94	12.7	257	54	44	82	149	113	6.1	8.16	0
12	2	51.2	152.1	22.1	1	81.6	6.2	5.1	14.4	209	44	120	77	141	106	5.5	12.14	0
18	1	76.8	183.8	22.7	2	76.7	5.9	4.97	14.1	294	55	32	105	170	97	5.5	4.98	0
17	2	44.3	157.2	17.9	2	64.9	3.9	4.08	12	276	69	28	61	138	93	5.2	7.36	0
13	2	76	156.8	30.9	2	96.7	4.4	4.81	13.5	239	54	39	83	149	101	5.5	11.43	0
14	1	65.8	168.3	23.2	2	74.4	3.6	4.94	13.8	247	36	26	88	132	102	5.7	8.57	0
17	1	79.7	186.5	22.9	1	80.5	8.4	5.44	16.8	202	49	48	78	140	101	5.3	10.54	0
13	2	99	161.9	37.8	3	102.2	13.1	5.12	14.2	352	30	194	97	156	107	5.5	64.81	0
15	1	47.8	165.6	17.4	2	65.5	4.2	5.17	14.7	309	59	40	105	176	73	5.4	5.26	0
19	1	80.7	176.2	26	1	85.9	7.5	5.44	17.1	130	58	80	44	118	99	4.9	6.26	0
19	2	109.8	161.1	42.3	1	112.7	7.7	5.15	13.7	271	36	91	169	225	101	5.3	12.15	0
14	2	58.9	155	24.5	1	79	6.4	5.01	14.4	243	41	42	54	108	97	5.1	8.56	0
19	1	87.2	184.1	25.7	1	94	7.7	5.71	16.4	208	47	106	114	182	112	5.1	8.99	1
16	1	72.5	179.6	22.5	1	78.3	5.1	5.1	15.9	209	52	45	105	170	93	5.1	6.36	0
16	2	54.3	158.3	21.7	4	73.8	5.2	4.82	14.1	260	66	32	124	200	97	5.1	6.14	0
18	2	46	153.8	19.4	4	69.4	5.7	4.07	12.7	287	63	109	87	171	87	5.3	7.15	0
14	2	66.4	158.3	26.5	3	90.2	8.9	4.88	13	438	43	96	97	159	108	5.2	18.59	0
13	1	56.7	161.8	21.7	4	72.5	5.4	4.51	13	220	47	55	99	160	93	5.4	6.52	0
17	1	71.4	155.3	29.6	4	94.3	6.9	5.62	15.1	305	53	79	90	160	102	5.9	14.9	1
19	2	51.3	161	19.8	1	72.4	4	4.3	12.6	201	43	54	75	131	90	4.9	10.62	1
16	2	38.6	156.9	15.7	1	61.2	12.3	5.02	13.8	322	55	70	67	137	101	5.2	10.56	0
15	1	62.3	165.4	22.8	4	77.6	6.1	5.09	15.3	271	42	121	89	153	97	4.6	7.67	0
16	1	61.2	166.7	22	1	75.4	4.3	5.04	15.8	236	50	30	75	134	94	5.2	6.21	0
17	1	63	180.7	19.3	1	73.1	5.3	4.93	14.6	288	39	27	84	131	94	5.2	3.81	0
19	2	70.3	162	26.8	2	86	5.8	4.57	13.1	251	57	71	90	163	94	5.7	32.92	1
12	1	40.7	150.6	17.9	1	64.4	8.4	5.8	14.2	329	37	246	114	188	95	5.4	8.17	0
17	1	119.8	184	35.4	3	117	12.7	5.85	16.1	281	37	253	78	149	95	5.6	25.23	1
17	2	71.7	182	21.6	2	79.2	5.3	4.92	13.1	115	73	67	212	303	83	5.4	6.96	0
14	2	55.2	170.3	19	2	70.5	3.8	4.12	11.9	186	55	35	67	133	91	5.6	7.32	0
16	1	95.3	174.7	31.2	3	98.9	5.8	5.01	15.6	195	48	29	74	131	90	5.2	4.95	0
16	1	67.4	177.8	21.3	2	73.7	3.8	4.68	15.4	229	74	38	56	142	107	5.5	6.2	0
15	1	64.5	180.2	19.9	1	73.6	5.3	5.22	14.6	397	44	63	76	134	95	5.4	9.47	0
17	2	83	159	32.8	2	90.7	6.7	5.51	14.1	284	53	43	109	175	90	5.3	15.86	0
17	2	54.7	152.1	23.6	1	75.3	7.5	4.7	13.6	164	66	34	78	154	104	5	9.54	0
13	2	67	160.5	26	1	86	9.4	4.65	14.6	283	46	80	35	97	86	5	10.94	0
18	1	90.1	185	26.3	1	95	5.6	5.42	14.4	229	39	69	81	135	100	5.4	9.19	0
12	1	50.8	146.2	23.8	4	85.6	8.3	4.4	13.2	330	47	37	69	127	106	5.2	11.39	0
15	1	63.8	170.6	21.9	4	77.9	9.3	5.14	15.4	292	41	63	96	152	100	5.1	6.85	0
12	2	67.7	166.6	24.4	1	83.9	4.2	4.81	13.3	212	62	31	56	127	92	5.4	10.94	1
16	1	98.4	182.3	29.6	2	95.3	3.8	5.75	13.4	202	52	51	102	167	97	5.3	9.73	0
12	1	61.2	169	21.4	4	71.8	6.4	5.08	13.7	374	62	62	85	162	103	5.5	12.84	0
17	1	141.7	181.3	43.1	2	123.1	9.6	4.96	13.4	255	43	129	147	215	110	5.5	41.53	0
14	2	49.6	158.7	19.7	1	72.2	5.1	4.32	12.8	233	66	112	66	152	96	5.3	5.21	0
17	1	105.8	173.3	35.2	4	108.2	7.9	5.53	14.9	253	54	67	92	161	103	5.5	24.93	1
18	1	55.8	167.6	19.9	1	72	6.6	4.77	14	324	73	47	70	155	95	5.1	7.62	0
19	1	45	151	19.7	4	70.5	9.4	5.71	17.9	293	64	76	104	185	87	4.9	8.94	0
18	1	64	187	18.3	4	74.2	5	5.06	13.8	223	21	59	55	90	102	5.7	11.45	0
18	1	71.8	175.7	23.3	4	83.1	6.1	5.2	15.2	197	43	78	61	120	93	4.8	7.51	0
16	2	60.1	157.8	24.1	4	72.9	6.1	4.3	13.3	276	56	90	99	173	96	5.4	6.98	0
12	1	94.6	164.7	34.9	1	107.2	6.6	5.08	13.8	343	83	76	70	169	109	5.3	27.73	0
14	1	60.8	173.3	20.2	2	71.8	4.2	4.9	14.9	233	46	70	29	90	92	5.5	9.41	0
14	1	77.4	172.6	26	1	87.4	6.3	5.13	14.5	250	54	99	127	201	92	5.3	7.52	0
13	2	70.7	159.7	27.7	1	97	8.5	4.47	12.7	357	55	80	117	190	94	5.2	30.79	0
15	1	63.5	176.6	20.4	1	73.8	4.2	5.55	16.8	172	38	81	74	128	88	5.4	6.99	0
16	2	109.6	159.4	43.1	1	132	8.4	5.06	14.7	368	35	49	124	173	102	5.3	15.05	1
17	2	78.2	169.7	27.2	4	88.6	6.9	4.82	14.2	367	54	116	137	213	84	5	23.05	0
18	1	61.2	169.3	21.4	1	74	5.2	4.67	15	259	77	69	79	171	96	5.4	4.57	0
19	1	54.9	171.2	18.7	4	67.9	3.6	5.42	15.8	220	60	27	55	123	91	5.4	3.12	0
14	2	83.8	167.3	29.9	1	105.5	9	5.29	14.6	270	35	200	98	165	98	5	21.11	0
14	2	61.4	159.2	24.2	1	78.6	5.9	4.57	12.8	209	47	63	84	145	106	5.2	7.96	0
18	2	52.5	168.4	18.5	4	69.5	3.6	4.47	14	280	72	32	72	154	87	5.2	9.18	0
14	2	82.3	147.1	38	4	97.9	7.7	5.05	14.6	244	54	55	76	143	95	5.2	14.62	0
18	1	85.4	180.9	26.1	1	84	5.4	5.25	15.9	209	64	45	61	137	99	5	10.21	0
15	1	80.8	176	26.1	4	94.6	5.7	5.52	15.8	195	61	35	80	152	93	5.2	11.72	0
14	1	49.2	167.7	17.5	4	68.4	4.6	5.41	15.1	179	55	34	66	131	112	5.9	12.29	0
16	2	75.1	160.3	29.2	1	89.5	7.3	4.44	12.1	191	59	44	43	115	96	4.8	10.89	0
19	1	97.3	183.3	29	2	95.6	3.9	4.54	13.6	346	60	39	51	123	101	5.2	14.75	1
13	1	36.8	153.8	15.6	1	57.8	4.9	4.8	14.4	175	38	57	53	105	93	5.3	4.64	0
14	2	60.3	159.8	23.6	3	84.5	6.8	4.61	13.6	275	36	57	82	132	96	5.2	8.77	0
19	1	76.1	178.1	24	1	90.1	13	5.35	15.8	289	42	58	128	185	126	5.6	9.51	0
13	2	64	161.1	24.7	1	79.3	6	4.46	13.5	222	57	122	236	320	87	5.2	14.94	0
18	2	112	171.2	38.2	2	112.5	9.2	4.33	12	346	53	53	103	170	93	5.8	15.98	0
13	2	92.6	163.1	34.8	1	119.7	10	5.08	14.3	300	48	58	64	126	94	5.3	16.21	0
18	1	58.6	173.5	19.5	1	67.4	6.3	4.85	14.9	193	58	36	59	128	104	5.4	3.41	0
15	1	56.9	165.4	20.8	3	69.6	6.4	5.11	16.3	294	49	54	69	131	101	5	8	0
18	2	50.2	160.5	19.5	2	66.4	4.4	4.44	11.9	354	81	55	113	208	111	5	6.56	0
16	2	87	161.4	33.4	3	114.7	6.7	4.59	13.6	282	37	169	71	133	97	5.5	37.65	1
14	2	54.7	162.7	20.7	2	69.9	4.9	3.92	11.4	236	38	42	54	105	91	5.4	4.12	0
15	2	80.3	163.8	29.9	1	91.2	5.4	4.89	13.8	185	44	67	47	106	86	5.1	12.82	0
16	2	58.2	156.1	23.9	3	74.1	6.2	4.32	13.4	269	60	53	117	192	96	5.3	4.55	0
18	1	84.7	183.1	25.3	1	96.7	6.9	5.43	15.3	288	53	39	65	130	100	5.1	10.62	0
13	1	93.2	167.4	33.3	3	108	8.5	4.95	13.6	180	51	67	73	139	97	5.6	27.13	0
19	2	79.2	166.3	28.6	1	96.5	4.2	4.28	12.5	282	40	64	70	124	94	5.3	13.33	0
14	1	63	155.7	26	4	86	4.9	5.44	15.8	247	38	136	112	175	99	4.8	14.84	0
14	2	99.2	171.4	33.8	2	113.4	7.1	4.39	13.5	261	41	38	100	153	90	4.6	11.47	0
15	1	56.2	172.5	18.9	4	71.6	5.8	5.5	13.9	214	49	140	72	143	104	5.6	29.25	0
14	1	78.9	175.1	25.7	1	96.9	5.7	5.44	14.6	207	47	54	65	125	103	5.3	13.1	0
12	1	37.2	146.8	17.3	4	64.4	4	5.26	13.3	296	54	100	132	206	91	5.3	4.4	0
17	1	76.1	179	23.8	1	81	4.6	4.78	14	321	43	38	77	132	94	5.2	15.13	0
17	2	101.5	160.6	39.4	3	116.6	7.4	4.67	13.3	299	48	58	77	139	103	5.3	22.25	0
13	2	49.5	146	23.2	1	78.3	6	4.32	12.5	291	45	68	69	129	95	5.4	6.59	0
15	2	110.6	163.9	41.2	1	119.7	8.8	5.05	15	275	49	274	140	231	91	5.1	23.04	1
13	2	38.8	154.3	16.3	1	67.9	7.2	4.68	13.6	370	46	59	91	151	98	5.4	7.23	0
15	1	66.9	174.5	22	4	78.9	5.4	4.47	13.6	270	42	43	77	132	87	4.3	9.32	0
12	2	66.5	156.6	27.1	1	88.9	5.8	4.93	13.4	308	49	119	48	117	100	5.2	20.67	0
17	2	46.4	162	17.7	2	64.9	4.9	5.11	11.3	214	45	23	39	91	103	5.9	6.97	0
15	1	83.4	178.6	26.1	4	86	5.8	5.47	14.3	271	44	55	62	119	95	5.2	6.85	0
12	2	43.1	145.8	20.3	3	65.9	6	4.86	13.8	285	45	168	53	123	79	5.1	27.37	0
17	1	65.3	172.1	22	4	83.6	7.1	6.32	16.8	207	49	119	112	184	98	5.4	15.85	1
16	1	64.5	165.6	23.5	1	78.3	5.5	5.26	15	326	48	153	73	144	102	5.5	10.17	0
18	1	73.8	174.4	24.3	4	80.5	5.9	5.09	15.3	217	57	28	82	147	100	5.7	8.1	0
14	1	65.5	176.2	21.1	1	78	5.6	5.18	13.9	176	61	13	97	162	90	5.5	3.25	0
17	2	43.5	153.7	18.4	4	66.8	4.8	4.17	12	405	82	32	67	159	85	5.3	9.38	0
19	1	97	174.2	32	4	102.7	7.5	5.5	16.1	242	43	93	96	158	105	4.7	13.71	0
13	1	47	164.7	17.3	4	65.5	5.6	5.49	11.9	278	40	76	54	110	99	6.1	9.21	0
12	1	51.1	160.3	19.9	3	72.5	5.2	4.79	13.6	348	56	37	62	129	105	5.5	13.91	0
15	1	77.5	168.7	27.2	1	90.4	6.5	5.03	14.2	252	41	58	71	126	91	5.2	6.67	0
19	1	83.4	185.2	24.3	1	84.7	6.2	4.97	14.8	208	62	51	59	134	102	5	13.57	0
16	1	62.6	175.2	20.4	1	74.3	6.5	5.3	15.9	224	52	48	80	145	88	5.1	4.33	0
15	2	71.7	165.5	26.2	4	93	6.1	4.8	14.3	286	40	66	111	166	95	4.7	7.6	0
16	2	95.6	158.5	38.1	4	98.6	11.7	4.58	14.3	145	44	108	108	174	93	5	19.12	0
16	1	77.3	171	26.4	1	94	6.6	5.16	15.3	248	49	63	103	167	98	4.9	17.88	0
14	2	50.9	153.8	21.5	3	73.9	10.9	4.48	13.4	329	70	79	86	173	98	5.7	13.71	0
12	1	40.8	154.3	17.1	2	64.3	5.3	4.58	13.1	242	83	48	96	193	96	5.2	5.1	0
16	2	82.5	163	31.1	1	93.8	7.4	4.63	13.1	269	52	148	83	160	114	5.7	14.51	0
18	1	56.8	174.9	18.6	1	75.3	7.3	5.18	15.4	254	39	104	68	126	105	5.2	16.39	0
16	2	78.5	159.4	30.9	3	90.7	8.1	4.42	13.3	319	45	50	66	123	99	5.1	12.61	0
16	2	60.9	168.7	21.4	2	74	4.9	4.57	12.7	261	66	26	89	163	96	5.3	7.5	0
14	1	54.7	156.7	22.3	4	79.5	7	4.73	14.1	324	62	36	56	129	92	5	9.55	0
17	1	82.9	167.1	29.7	3	102.4	5.4	4.54	13.6	234	37	67	47	99	94	5.3	14.26	1
13	2	46.9	159.6	18.4	2	64.8	4.1	4.71	13.6	226	55	90	70	142	90	5.3	5.55	0
16	2	51.4	158.2	20.5	4	71.3	9.6	4.5	13.9	284	51	81	95	163	88	5.2	10.35	0
16	1	96	174.7	31.5	2	101.1	6.7	4.93	12.1	254	47	57	141	203	108	5.5	17.26	1
18	2	55	166.2	19.9	4	74.8	6.1	4.53	11.6	285	62	41	107	182	100	5.3	6.82	0
14	1	85.3	172	28.8	4	95.4	6.4	4.78	12.6	275	56	41	64	132	100	5.5	25.38	0
19	1	75	171.6	25.5	3	92.3	8.7	5.2	15.1	291	41	78	75	132	83	5.1	72.59	0
19	1	80.3	173.8	26.6	3	91.4	6.1	5.16	15.8	184	57	98	82	158	104	4.9	28.71	1
14	1	52.6	174.5	17.3	1	67.5	5.9	5.34	15.2	313	39	86	75	131	100	5.3	6.31	0
16	2	60	153.1	25.6	3	89.3	8	4.13	12.1	264	55	63	116	186	91	5.6	16.49	0
16	1	55.3	166.9	19.9	4	73.3	7.5	5.02	14.7	275	48	44	73	134	96	5.3	6.9	0
15	1	73	184.5	21.4	2	73	5.1	5.22	16	218	48	27	41	97	101	4.8	3.07	0
17	2	63.5	155.9	26.1	3	84.4	6.2	4.69	12.4	286	54	115	88	163	114	6.8	11.59	0
17	2	47.4	159.4	18.7	4	64.2	5.6	4.83	13.4	253	41	62	57	112	102	5.1	6.59	0
16	2	48.2	153	20.6	4	77.8	8.1	4.27	12.9	320	38	65	65	117	96	5.5	7.72	0
15	1	88.3	172	29.8	3	102.7	6	5.19	15	208	49	56	90	153	105	5.3	10	0
19	2	57.4	153	24.5	4	78.6	9.7	4.55	13.6	261	62	48	61	136	87	5.3	3.32	0
18	2	69.4	165	25.5	4	89.8	6.1	4.25	12.5	314	57	81	114	189	87	5.1	6.09	1
17	1	80.6	186.5	23.2	1	78.4	5.9	4.72	14.3	193	45	42	58	116	95	5.4	2.4	0
13	1	66.3	158.7	26.3	4	91.6	4.8	5.35	15.7	310	40	103	64	123	102	5.1	17.88	0
19	1	86.2	178.7	27	4	86	4.5	5.76	14.6	194	44	42	93	150	104	5.1	12.42	1
19	1	69.5	176.3	22.4	3	80.6	4.4	5.08	15	214	64	47	78	154	102	5	6.16	1
12	1	52.4	157.3	21.2	3	79	4.5	4.94	14.4	235	63	22	82	152	89	5.2	6.5	0
12	2	50.5	156.9	20.5	1	73.7	6.6	4.49	12	340	44	58	40	98	94	5.3	3.73	0
16	2	65.3	176.5	21	2	68.7	7.3	4.65	12	322	44	31	81	134	87	5.3	11.22	0
12	1	67.6	159.1	26.7	1	94	5.1	5.25	14.9	269	57	97	77	152	100	5.6	11.59	0
14	1	88.3	167.3	31.5	2	105.3	5.1	5.27	15.6	279	58	48	72	143	101	5.9	36.65	1
14	2	62.2	167	22.3	1	84.2	5	4.93	15.2	137	61	47	100	174	97	5	16.98	0
15	2	80.8	156.1	33.2	4	101.8	11.3	5.14	13.6	284	46	95	83	148	91	5.3	16.56	1
17	2	59.1	160.4	23	2	80.7	5.9	4.26	13	314	55	48	63	131	88	5.4	12.47	0
17	1	74.2	180.2	22.9	2	75.5	2.8	4.66	14.6	149	61	98	104	184	91	5	12.79	0
15	2	46	155.2	19.1	4	67.9	5.1	4.61	13	284	71	47	81	164	98	5.5	6.59	0
19	2	62.1	161.9	23.7	1	78.3	9	4.64	14.4	240	63	44	62	138	100	5.3	6.44	0
14	1	91.7	172.3	30.9	4	103.4	7.9	5.33	15	294	42	164	123	193	105	5.5	29.23	0
14	1	56.4	173.7	18.7	4	70.8	6.5	5.57	12.4	226	55	79	91	163	92	5.7	7.86	0
14	2	61.1	160.4	23.7	1	81.4	6.7	4.86	14.2	307	63	113	125	210	108	5.3	17.6	0
15	1	74.2	166.9	26.6	1	90.3	4.6	5.16	14.3	266	39	145	81	145	98	5.7	11.65	1
12	2	41.4	157.4	16.7	4	65.7	4.8	4.44	13.1	214	38	60	66	118	97	5.8	9.31	0
19	1	64	169.5	22.3	2	76	4.5	4.78	14.5	205	66	41	55	133	97	5.7	2.74	0
15	1	53.5	166.8	19.2	4	73.7	7	5.44	15.2	310	53	64	64	131	99	5.3	6.21	0
12	1	62.9	162.6	23.8	2	76.7	3.7	4.94	13.3	197	39	34	61	110	100	4.9	16.26	0
17	1	82.3	185.3	24	4	94.3	7.1	4.79	14.5	235	42	97	106	167	94	5.2	6.79	0
19	2	96.2	167.3	34.4	2	100.4	3.4	3.92	12.2	61	48	31	57	114	189	5.2	236.59	1
14	1	85.7	172.3	28.9	2	94	4.1	4.92	13.1	263	71	33	59	140	215	11.9	12.5	0
14	1	47.5	166.9	17.1	1	66.9	4.8	5.46	14.7	285	57	37	84	152	97	5.2	5.56	1
14	1	96	171.5	32.6	4	103.4	7.7	5.77	15	206	48	154	139	216	106	5.3	32.23	1
15	1	61.7	171.7	20.9	2	75.6	6.1	5.02	15.4	269	55	33	74	139	92	5.1	8.57	0
15	2	68.9	158.5	27.4	2	84.8	6.4	4.29	12.6	245	34	100	68	121	96	5.4	55.42	0
12	2	60.3	158.4	24	2	81.8	4.7	5.02	13.5	370	38	80	109	164	98	5.4	19.11	0
19	1	63.7	172.9	21.3	1	75.1	4.8	5.42	16.3	200	56	72	92	164	98	4.8	6.2	0
15	2	58.4	161.3	22.4	3	77.7	6.3	4.57	12.8	272	60	97	110	190	103	5.2	11.43	0
15	2	102.1	156.2	41.8	2	123	10	4.35	11.5	294	45	66	91	151	100	5.7	28.78	0
14	2	55.2	162.7	20.9	4	77	7.3	5.29	13.8	193	51	86	86	155	101	5.3	8.77	0
13	1	87.3	165	32.1	1	100.7	8.9	4.95	15.7	346	40	44	93	147	107	4.9	19.59	0
13	2	44.6	163.2	16.7	1	62.9	5.1	4.54	13.7	242	59	113	73	152	97	5.1	8.06	0
19	2	54.6	161.8	20.9	4	72.7	9.3	4.7	12.1	244	69	60	58	141	86	5.4	7.49	0
14	1	129.9	173	43.4	2	129.3	5.1	5.15	12.7	332	33	61	64	111	98	5.7	28.08	0
18	1	71	174.8	23.2	4	78.7	4.8	5.78	16.8	198	48	54	85	146	95	5	5.58	0
16	1	66.6	182.1	20.1	1	73.5	6	5.68	16.4	205	54	104	75	148	103	5	10.38	0
15	1	90.5	180.7	27.7	4	84.7	7.1	5.03	14.7	232	49	65	87	151	114	5.8	13.15	0
17	1	74.5	174.3	24.5	4	80.9	5.5	5	14.8	308	71	43	105	189	94	5.3	3.42	0
17	1	72.6	180	22.4	1	79.8	6.5	5.29	16.8	229	44	72	57	116	92	4.9	6.5	1
14	2	99.1	165.8	36	2	100	4.4	3.96	11.3	207	45	37	90	147	93	5.6	21.22	0
16	2	59.1	162.3	22.4	2	74.4	4.4	4.89	10.3	279	61	29	128	198	101	5.5	10.34	0
12	2	59.4	156.5	24.3	1	84.4	4.4	4.28	12.6	279	43	73	80	138	88	5	9.53	0
12	1	47.8	144.1	23	4	76.4	5.8	4.25	11.5	228	48	62	96	159	95	5.3	4.64	0
16	1	101.7	177.9	32.1	4	102.5	6.6	5.73	16.4	250	41	159	126	194	106	5.8	28.5	1
16	1	78.9	165.2	28.9	3	94	5	5.12	14.7	237	43	109	101	165	96	5	15.57	0
14	2	43.6	147.1	20.1	3	73.7	7	4.27	13	302	50	98	96	165	94	5.1	9.43	0
14	1	89.2	172.4	30	1	99.2	6.9	5.62	16.4	243	58	50	90	161	102	5.2	11.87	0
18	1	72.8	169.7	25.3	2	85.3	4.7	5.89	15.8	215	43	26	85	136	94	5.3	11.78	0
17	2	61.2	161.8	23.4	1	79	8.3	4.11	11.9	264	71	54	99	184	92	5.1	6.14	0
14	1	84.6	179.4	26.3	1	93.2	5	5.65	15.3	256	39	125	139	203	98	5.3	25.74	0
15	1	65.4	179.5	20.3	2	70.6	5.4	5.31	14.7	281	50	66	85	150	105	5.6	14.88	0
16	2	48.9	144.1	23.5	2	71.8	5.8	5.33	14.8	238	62	46	112	187	94	5.6	9.49	0
14	1	38.2	157.4	15.4	1	65.5	6.2	5.06	14.3	289	68	56	82	163	104	5.5	9.05	0
18	2	71.3	171.9	24.1	2	81.5	5	3.98	11.2	300	56	34	86	152	96	5.2	13.88	0
15	1	66.5	173.6	22.1	4	75.2	3	4.15	14.5	256	39	49	64	116	99	4.4	7.4	0
17	2	97.1	158.6	38.6	3	108.3	5.7	4.62	13.1	223	40	123	65	126	99	5.1	39.17	1
12	2	48.5	148.7	21.9	2	71	4.8	4.98	14.2	290	50	72	74	139	93	5.2	12.61	0
14	1	94.9	169.2	33.1	2	98	10.7	5.32	15.4	278	42	114	89	152	94	5.4	21.45	0
12	2	67.3	165.5	24.6	4	93.1	5	5.04	13.9	177	46	36	51	108	97	5.2	14.33	0
18	2	71.4	154.2	30	3	96.2	6.5	4.69	13.1	281	55	60	72	141	101	5.7	13.23	0
13	2	54	158.7	21.4	2	70.1	6.1	4.41	13.5	233	67	40	80	159	95	4.7	5.7	0
15	1	67.6	158.5	26.9	2	90.1	5.3	5.22	14.7	325	46	32	70	126	101	5.7	17.3	0
12	1	35	144.5	16.8	2	59	3.3	4.84	13.1	359	64	61	77	155	92	4.7	3.42	0
17	1	62.6	165.8	22.8	4	75.7	5.5	5.34	16.5	232	50	58	94	158	96	5.3	6.09	0
16	2	50.2	168.5	17.7	4	73.4	5.5	4.33	12.4	208	44	60	62	120	94	5.1	14.49	0
17	1	95.2	174.8	31.2	3	99.9	7.1	4.45	13.7	213	36	51	89	138	95	5.1	12.27	0
19	1	101.2	179.8	31.3	4	101.5	6.5	5.66	15.5	211	32	144	100	156	99	4.9	21.02	1
17	2	81.4	163.6	30.4	2	88.3	6.2	4.78	12.6	562	52	50	133	199	97	5.6	12.94	0
16	2	49.1	159.1	19.4	4	67.1	6.5	4.17	12.8	236	54	67	60	129	108	5.3	6.23	0
13	1	52.1	169.2	18.2	4	76.7	4.5	5.39	14.7	287	50	79	105	172	105	5.6	9.39	0
12	2	60.6	152.4	26.1	4	89	9.4	5.24	14.3	399	53	39	90	155	96	5.5	20.22	0
13	1	54.2	160.8	21	3	70.5	9.4	5.35	16	364	49	67	103	167	101	5.5	4.3	0
14	1	52	167.2	18.6	1	67.8	4.5	5.2	15.5	195	52	97	50	120	96	5.3	14.13	0
18	1	109.2	180	33.7	3	111.5	9.1	6.47	17.9	321	37	117	107	167	104	5.2	54.67	1
18	1	81	187.5	23	2	80.9	3.1	5.33	15.2	240	47	42	101	161	91	5.2	9.33	0
12	2	43.1	153.4	18.3	3	65.4	8.7	5.11	14.6	310	63	54	69	145	98	5.3	14.67	0
14	2	77.6	171.4	26.4	2	80.5	4.3	4.47	13.8	176	58	55	83	154	92	5.2	11.55	0
13	2	70	161.4	26.9	2	82.5	4	4.52	12.3	226	61	33	79	150	100	5.2	9.35	0
12	2	55	156.1	22.6	3	75	5.7	4.37	13.6	291	45	39	85	142	84	5	11.74	0
17	2	67.9	155.6	28	4	84.4	6.2	4.68	13.8	354	47	43	119	180	93	5.3	9.27	0
13	1	63.1	164	23.5	2	76.3	5.5	4.52	13.3	305	61	47	63	136	99	5.4	14.55	0
18	2	64.9	160.5	25.2	1	87	6.5	4.89	13.5	257	84	112	108	213	84	5	7.3	0
18	1	100.7	171.3	34.3	4	108	8.6	4.95	15.1	277	38	100	73	130	108	4.9	28.5	1
16	2	58.8	163.5	22	3	77.8	7.3	4.22	12.7	230	67	39	71	150	91	5.5	8.05	0
15	2	82.6	156.7	33.6	1	108.8	5.3	4.38	13.1	312	41	58	97	152	99	5.1	16.42	1
17	2	60.5	158.6	24.1	4	79	6.1	4.38	13	219	57	35	74	142	98	5.2	6.82	0
14	2	49.7	160.1	19.4	2	67.1	5.3	4.57	12.4	276	43	66	68	125	87	5	9.08	0
14	1	50.5	164.6	18.6	4	70	4	5.18	14.6	245	61	41	49	122	102	5.2	4.15	0
14	2	66.1	157.8	26.5	3	89.6	8	5.04	12.9	417	35	96	85	139	105	5.3	29.01	0
19	2	89.7	156.4	36.7	3	90.8	6.8	4.59	13.6	243	78	32	62	150	79	4.6	6.36	0
14	2	54.8	157.4	22.1	3	77.4	4.9	4.79	13.9	248	57	68	97	169	89	5.2	8.9	0
14	2	53.2	165.5	19.4	3	74.5	4.9	4.44	12.2	271	68	50	79	159	101	5.2	13.2	0
19	2	117.2	167.6	41.7	2	120.2	7.3	5.02	11.6	444	45	71	88	149	100	5.6	32.15	1
16	1	79.1	174.5	26	2	83	6.2	4.97	14.7	285	41	95	114	175	91	5.1	5.08	0
12	1	65.4	176.1	21.1	2	70.1	3.2	4.75	14.2	261	61	34	109	181	90	5.3	9.53	0
15	1	61.5	177.7	19.5	2	71.1	4.2	5.3	14	199	77	28	60	145	91	5.4	5.88	0
14	1	66.7	166.8	24	3	81.6	5.4	4.85	14.7	233	72	64	89	176	98	5.1	18.34	0
15	2	64.3	173.2	21.4	1	75.7	11.1	4.17	13.4	361	54	36	84	149	97	4.6	14.68	0
19	1	77.7	172.8	26	1	88.6	5.1	5.29	16.8	164	44	158	85	155	102	4.5	18.41	1
16	1	59.8	173.5	19.9	2	68	3.7	4.68	14.7	239	43	30	74	126	87	5.5	2.22	0
19	2	97.5	163.7	36.4	3	115.2	8.7	4.7	13.6	339	48	119	106	176	111	5.5	14.91	0
18	2	53.1	159.4	20.9	4	74.1	3.8	4.77	14.4	262	51	62	86	152	95	5	7.47	0
18	1	128.8	170.5	44.3	1	133	9.7	5.8	16	315	40	65	85	140	112	5	45.15	1
16	1	107.4	191.2	29.4	4	104.9	4.7	4.97	13.4	270	48	39	153	214	98	5.1	12.32	1
16	1	63.7	185.8	18.5	1	73.7	8.2	5.36	16.7	257	38	120	104	164	101	5	8.92	0
17	1	79.6	179.5	24.7	1	88.2	6.8	4.91	14.9	251	62	35	64	137	96	5.6	5.67	0
15	1	69.1	173.5	23	4	78.9	5.7	5.36	16.3	246	62	53	92	168	93	5	5.41	0
18	2	119.4	161.2	45.9	2	121.4	7.6	4.84	11.4	390	50	50	129	193	99	5.7	31.22	0
12	1	35.5	147.8	16.3	3	60	5.9	5.32	15.1	226	51	55	74	138	92	5	15.31	0
17	2	123.9	156.5	50.6	2	117.1	6.7	4.67	12.3	328	46	68	133	195	91	5	44.85	0
15	2	67.2	161.2	25.9	3	84	5.4	4.44	13.6	284	60	49	65	138	101	5.3	12.35	0
13	2	40.5	149.7	18.1	4	64.1	7	4.88	13.5	247	62	62	62	138	99	5.6	10.81	0
14	2	53.9	155	22.4	3	71.2	6.7	4.34	13.5	311	55	66	60	129	103	5.3	19.33	0
16	1	85.1	184.3	25.1	2	83.6	2.7	4.94	11.4	281	47	22	60	114	89	4.7	6.24	0
17	2	72.7	165.3	26.6	2	96.4	5.4	4.2	12.1	319	59	35	142	212	89	5.2	10.8	0
19	2	159.7	172.4	53.7	2	141.3	7.6	5.46	13.6	279	38	101	106	164	102	6.1	39.06	0
12	2	45.7	145	21.7	3	70.4	5.1	4.75	13.4	289	46	176	76	149	101	5.1	11.93	0
17	2	149.8	172.3	50.5	4	148.8	7	4.66	12.2	314	47	55	90	151	106	6	40.69	0
14	1	64.6	163.4	24.2	3	81	4.8	5.04	14.5	253	35	136	66	123	110	5.4	27.48	0
13	2	74.7	165.9	27.1	3	95.3	5.4	4.69	12.2	384	48	97	97	164	100	5.6	37.3	0
19	2	67.3	167.1	24.1	1	84	7	4.33	13.5	308	51	42	48	112	93	5.2	5.65	0
13	1	58.5	166.9	21	1	77.9	4	5.06	15.8	291	52	38	52	116	104	5.4	9.15	0
17	2	60.3	170.7	20.7	4	75.3	5.2	4.19	12.6	202	54	52	68	135	88	4.9	4.76	0
15	2	41.7	150.1	18.5	3	60.4	5.8	4.14	12.5	328	55	38	52	119	91	5.5	5.01	0
17	2	75.3	167	27	3	89.5	5.9	4.06	12.7	261	56	50	62	130	99	5.2	7.4	0
16	1	74.9	169.7	26	3	82.8	7.6	4.45	14	212	41	14	62	107	100	5.2	8.84	0
18	2	80	154.5	33.5	1	109.3	7.7	4.43	13.6	273	64	31	72	145	91	5	15.91	1
18	1	78.5	174.7	25.7	1	86.5	5.5	5.44	16	240	41	128	136	202	97	5	16.12	0
18	1	68.7	168.4	24.2	3	81.7	5.8	5.04	15.6	262	41	92	48	107	87	5.2	6.45	0
17	1	51.2	171	17.5	2	64.4	4.2	5.06	14.9	250	62	31	63	134	91	5.4	4.97	0
16	1	58.6	174.3	19.3	2	68.7	4.3	5.16	14.9	245	44	61	69	127	101	5.6	5.24	0
19	1	84.1	187.7	23.9	1	94	11	5.14	15.7	227	32	199	92	154	94	5.1	18.85	0
13	1	67.9	180.2	20.9	4	79.6	4.8	4.37	13.6	243	52	33	57	119	91	5.1	8.04	0
13	2	77.1	169.5	26.8	1	93.2	6.5	4.44	13.4	241	58	36	32	101	102	5.6	27.47	0
14	1	53.8	166.2	19.5	2	68.7	4.1	5.15	14.4	234	51	61	63	128	102	5.5	7.52	0
12	1	55.8	167.5	19.9	2	73	4.4	5.1	14	274	41	37	56	108	93	5.2	8.71	0
19	1	81	173.7	26.8	3	89.7	5.7	5.69	17	243	46	125	148	219	97	4.9	14.21	1
15	1	86.4	183.8	25.6	1	94.5	7.1	5.04	15.2	214	55	91	94	167	100	5.1	12.46	0
12	2	56	152.9	24	1	74.8	5.7	4.97	13.8	388	48	76	94	159	94	5.5	8.37	0
19	2	142.5	156.9	57.9	1	143.8	13.6	4.65	13.2	271	34	135	113	172	97	6.2	34	1
12	2	41	147.9	18.7	4	64	4.7	4.87	13.7	304	51	31	79	139	100	4.9	27.79	0
14	2	42.4	162	16.2	1	63.5	6.7	4.39	12.8	270	47	66	49	110	97	5.7	11.79	0
13	2	47	154.2	19.8	1	73.4	5.1	4.72	14.1	280	53	78	93	163	92	5.1	4.88	0
13	1	51.9	172.4	17.5	4	69.8	5.3	5.19	14.6	242	54	43	78	145	104	5.5	3.69	0
12	1	35	147.1	16.2	2	61.5	4.7	4.3	11.9	305	70	36	82	163	104	5.6	8.17	0
18	2	59.3	147	27.4	4	98.7	7	5.11	14.9	308	44	123	129	196	90	4.9	15.48	0
19	1	60.7	170.4	20.9	3	82.9	8.2	5.71	17.2	274	74	118	85	181	119	5	16.47	0
15	1	42.9	152.1	18.5	3	64	5.7	4.86	15	274	63	31	63	135	92	5.2	3.58	0
14	2	71.2	160.8	27.5	3	94.8	8	4.34	12.6	246	42	71	77	134	92	5.4	39.79	0
15	1	61.6	177.2	19.6	2	73.6	9.4	4.86	14.5	253	71	88	58	146	89	5	16.66	0
12	1	41.8	140	21.3	1	78.8	5.5	4.98	13.2	376	73	29	78	160	99	5.4	5.63	0
19	2	62.3	158.9	24.7	2	83.9	6	4.2	12.2	299	57	40	123	193	88	5.4	6.57	0
14	1	114.4	172.1	38.6	2	123.5	5.3	5.28	12.6	282	41	70	114	171	95	5.8	11.09	0
18	1	181.4	174.8	59.4	2	157.9	10.8	4.92	14.3	382	37	68	66	118	98	4.9	51.59	0
14	2	67.1	171.4	22.8	1	72.4	6.4	4.81	12.7	230	55	48	69	137	92	5.5	12.07	0
15	1	54.8	169.8	19	4	70.9	6.4	5.26	15.8	172	49	49	128	191	106	5.5	9.99	0
12	1	45.7	155.9	18.8	4	67.9	5.4	4.88	13.9	251	40	53	98	152	109	5.4	5.94	0
16	1	77.5	176.7	24.8	1	90.1	7.2	5.69	16.2	177	41	44	56	110	100	4.8	5.83	0
12	1	80	163.5	29.9	2	90.1	6	4.95	12.2	339	54	92	106	179	106	6	27.79	0
19	1	91.6	178	28.9	3	96.2	4.9	5.38	16	165	56	79	89	162	104	5.6	11.83	0
13	2	78.3	166.6	28.2	1	98.2	7.6	4.5	13.4	210	48	85	55	120	94	5.4	19.34	0
18	2	64.6	166.5	23.3	1	81.8	7.8	4.47	10.7	406	51	49	69	133	104	5.8	10.55	0
13	2	58.6	154.1	24.7	4	79.7	8.4	4.74	14.7	320	53	138	74	149	92	5.1	13.92	0
15	2	114	159.6	44.8	1	127.4	7.3	5.37	14.8	345	46	76	98	161	100	5.2	30.88	0
12	1	55.1	154.7	23	4	76.3	6	4.81	13.7	293	58	87	87	163	92	5.4	10.13	0
19	2	47.7	154.6	20	2	64.7	3.6	3.87	11.7	229	59	37	70	140	89	5.7	3.86	0
17	1	74	157	30	2	95.1	4.5	5.89	16.5	280	29	213	164	230	524	14.7	7.28	0
16	1	119.2	166.4	43	3	133.1	9.1	5	14.9	314	36	136	143	205	107	5.4	63.28	1
12	2	45.2	152.9	19.3	1	66.8	5.4	4.72	14.3	290	67	48	72	152	120	5	11.3	0
[truncated: 133 more rows]
