# Supplementary material for: From traditional metabolic markers to ensemble learning: comparative application of machine learning models for predicting NAFLD risk in adolescents
Source: Front Endocrinol (Lausanne). 2025 Oct 29;16:1681686. doi: 10.3389/fendo.2025.1681686 (PMC12605207; doi:10.3389/fendo.2025.1681686)
Supplement: Supplementary file 2 [file DataSheet2.csv]

model	best_cv_auc	best_params
ANN	0.6856891549199242	{'clf__activation': 'tanh', 'clf__alpha': 0.0001, 'clf__hidden_layer_sizes': (50,), 'clf__learning_rate_init': 0.001}
Decision Tree	0.6156182175412945	{'clf__max_depth': 10, 'clf__min_samples_leaf': 2, 'clf__min_samples_split': 5, 'scaler': 'passthrough'}
Extra Trees	0.7495231241385087	{'clf__bootstrap': True, 'clf__class_weight': 'balanced', 'clf__max_depth': None, 'clf__max_features': 'sqrt', 'clf__min_samples_leaf': 4, 'clf__min_samples_split': 4, 'clf__n_estimators': 800, 'scaler': 'passthrough', 'smote': SMOTE(random_state=42)}
Gradient Boosting	0.732616915309223	{'clf__learning_rate': 0.01, 'clf__max_depth': 3, 'clf__n_estimators': 200, 'scaler': 'passthrough'}
KNN	0.668551476243784	{'clf__algorithm': 'auto', 'clf__n_neighbors': 9, 'clf__weights': 'uniform'}
LightGBM	0.732891564430026	{'clf__bagging_fraction': 0.9, 'clf__bagging_freq': 0, 'clf__boosting_type': 'gbdt', 'clf__feature_fraction': 0.9, 'clf__learning_rate': 0.01, 'clf__min_data_in_leaf': 40, 'clf__n_estimators': 200, 'clf__num_leaves': 31, 'scaler': 'passthrough'}
Random Forest	0.72617410309718	{'clf__class_weight': None, 'clf__max_depth': None, 'clf__max_features': 'sqrt', 'clf__min_samples_leaf': 2, 'clf__min_samples_split': 2, 'clf__n_estimators': 400, 'scaler': 'passthrough'}
SVM	0.7432495640187948	{'clf__C': 0.1, 'clf__gamma': 'scale', 'clf__kernel': 'rbf'}
XGBoost	0.7519764227456535	{'clf__colsample_bytree': 0.8, 'clf__learning_rate': 0.01, 'clf__max_depth': 3, 'clf__n_estimators': 200, 'clf__reg_lambda': 5.0, 'clf__subsample': 0.8, 'scaler': 'passthrough'}
